# Supplementary material for: 1-Methyl-2-[(E)-2,4,5-trimeth­oxy­styr­yl]­pyridinium benzene­sulfonate mono­hydrate
Source: Acta Crystallogr Sect E Struct Rep Online. 2012 Feb 29;68(Pt 3):o898–9. doi: 10.1107/S1600536812007805 (PMC3297944; doi:10.1107/S1600536812007805)
Supplement: Supplementary file 1 [file e-68-0o898-sup1.cif]

##############################################################################
#                                                                            #
# This CIF contains the data in a paper accepted for publication in          #
# Acta Crystallographica Section E. It conforms to the requirements of       #
# Notes for Authors for Acta Crystallographica Section E, and has been       #
# peer reviewed under the auspices of the IUCr Commission on Journals.       #
#                                                                            #
# Full details of the Crystallographic Information File format               #
# are given in the paper "The Crystallographic Information File (CIF):       #
# a New Standard Archive File for Crystallography" by S. R. Hall, F. H.      #
# Allen and I. D. Brown [Acta Cryst. (1991), A47, 655-685].                  #
#                                                                            #
# The current version of the core CIF dictionary is obtainable from          #
# ftp://ftp.iucr.org/pub/cif_core.dic.                                       #
#                                                                            #
# Software is freely available for graphical display of the structure(s)     #
# in this CIF. For information consult the CIF software page                 #
# http://www.iucr.org/resources/cif/software.                                #
#                                                                            #
# This file may be used for bona fide research purposes within the           #
# scientific community so long as proper attribution is given to the journal # 
# article from which it was obtained.                                        #
#                                                                            #
##############################################################################
data_global
_audit_creation_method     'form.cif (version 2.0)'
_journal_data_validation_number     ?
_journal_date_recd_electronic     2012-02-09
_journal_date_accepted     2012-02-21
_journal_name_full     'Acta Crystallographica, Section E'
_journal_year     2012
_journal_volume     68
_journal_issue      3
_journal_page_first     o898
_journal_page_last     o899
_journal_paper_category     QO
_journal_paper_doi     10.1107/S1600536812007805
_journal_coeditor_code     EZ2283
_publ_contact_author_name     'Prof. Fun Hoong-Kun'
_publ_contact_author_address
;
      X-ray Crystallography Unit
      School of Physics
      Universiti Sains Malaysia
      11800 USM, Penang
      MALAYSIA
;
_publ_contact_author_email     'hkfun@usm.my'
_publ_contact_author_fax     '6 04 6579150'
_publ_contact_author_phone     '6 04 6533652'
_publ_section_title
;
1-Methyl-2-[(<i>E</i>)-2,4,5-trimethoxystyryl]pyridinium benzenesulfonate
monohydrate
;
loop_
    _publ_author_name
    _publ_author_footnote
    _publ_author_address
    'Hoong-Kun Fun'
;
      Thomson Reuters ResearcherID: A-3561-2009.
;
;     X-ray Crystallography Unit
      School of Physics
      Universiti Sains Malaysia
      11800 USM, Penang
      Malaysia
;
    'Suchada Chantrapromma'
;
      Additional correspondence author, e-mail: suchada.c@psu.ac.th.
      Thomson Reuters ResearcherID: A-5085-2009.
;
;     Crystal Materials Research Unit
      Department of Chemistry
      Faculty of Science
      Prince of Songkla University
      Hat-Yai, Songkhla 90112
      Thailand
;
    'Pumsak Ruanwas' ?
;     Crystal Materials Research Unit
      Department of Chemistry
      Faculty of Science
      Prince of Songkla University
      Hat-Yai, Songkhla 90112
      Thailand
;
    'Teerasak Anantapong' ?
;     Department of Biotechnology
      Faculty of Agro-Industry
      Prince of Songkla University
      Hat-Yai, Songkhla 90112
      Thailand
;
    'Nawong Boonnak' ?
;     Crystal Materials Research Unit
      Department of Chemistry
      Faculty of Science
      Prince of Songkla University
      Hat-Yai, Songkhla 90112
      Thailand
;
data_I
_audit_creation_method     SHELXL-97
_chemical_name_systematic
;
1-Methyl-2-[(<i>E</i>)-2,4,5-trimethoxystyryl]pyridinium benzenesulfonate
monohydrate
;
_chemical_name_common
;
;
_chemical_formula_moiety     'C17 H20 N O3 +, C6 H5 O3 S -, H2 O'
_chemical_formula_sum     'C23 H27 N O7 S'
_chemical_formula_iupac     'C17 H20 N O3 +, C6 H5 O3 S -, H2 O'
_chemical_formula_weight     461.53
_chemical_melting_point     ?
_chemical_melting_point_gt     455
_chemical_melting_point_lt     456
_symmetry_cell_setting     triclinic
_symmetry_space_group_name_H-M     'P -1'
_symmetry_space_group_name_Hall     '-P 1'
loop_
    _symmetry_equiv_pos_as_xyz
    'x, y, z'
    '-x, -y, -z'
_cell_length_a     11.2458(4)
_cell_length_b     13.5995(5)
_cell_length_c     15.3604(6)
_cell_angle_alpha     73.345(2)
_cell_angle_beta     84.623(2)
_cell_angle_gamma     82.842(2)
_cell_volume     2228.92(15)
_cell_formula_units_Z     4
_cell_measurement_reflns_used     10142
_cell_measurement_theta_min     2.23
_cell_measurement_theta_max     27.50
_cell_measurement_temperature     100
_exptl_crystal_description     Block
_exptl_crystal_colour     Orange
_exptl_crystal_size_max     0.44
_exptl_crystal_size_mid     0.22
_exptl_crystal_size_min     0.16
_exptl_crystal_density_diffrn     1.375
_exptl_crystal_density_meas     ?
_exptl_crystal_density_method     'not measured'
_exptl_crystal_F_000     976
_exptl_absorpt_coefficient_mu     0.190
_exptl_absorpt_correction_type     multi-scan
_exptl_absorpt_process_details     '(SADABS; Bruker, 2005)'
_exptl_absorpt_correction_T_min     0.9203
_exptl_absorpt_correction_T_max     0.9696
_exptl_special_details
;
The crystal was placed in the cold stream of an Oxford Cryosystems Cobra
open-flow nitrogen cryostat (Cosier & Glazer, 1986) operating at 100.0(1) K.
;
_diffrn_ambient_temperature     100
_diffrn_radiation_type     'MoK\a'
_diffrn_radiation_wavelength     0.71073
_diffrn_radiation_source     'sealed tube'
_diffrn_radiation_monochromator     'graphite'
_diffrn_measurement_device_type     'Bruker APEXII CCD area-detector'
_diffrn_measurement_method     '\f and \w scans'
_diffrn_detector_area_resol_mean     ?
_diffrn_reflns_number     38826
_diffrn_reflns_av_R_equivalents     0.0569
_diffrn_reflns_av_sigmaI/netI     0.0689
_diffrn_reflns_theta_min     2.23
_diffrn_reflns_theta_max     27.50
_diffrn_reflns_theta_full     27.50
_diffrn_measured_fraction_theta_max     0.990
_diffrn_measured_fraction_theta_full     0.990
_diffrn_reflns_limit_h_min     -14
_diffrn_reflns_limit_h_max     14
_diffrn_reflns_limit_k_min     -17
_diffrn_reflns_limit_k_max     17
_diffrn_reflns_limit_l_min     -19
_diffrn_reflns_limit_l_max     19
_diffrn_standards_number     0
_diffrn_standards_interval_count     ?
_diffrn_standards_interval_time     ?
_diffrn_standards_decay_%     ?
_refine_special_details
;
 Refinement of F^2^ against ALL reflections.  The weighted R-factor wR and
 goodness of fit S are based on F^2^, conventional R-factors R are based
 on F, with F set to zero for negative F^2^. The threshold expression of
 F^2^ > 2sigma(F^2^) is used only for calculating R-factors(gt) etc. and is
 not relevant to the choice of reflections for refinement.  R-factors based
 on F^2^ are statistically about twice as large as those based on F, and R-
 factors based on ALL data will be even larger.
;
_reflns_number_total     10142
_reflns_number_gt     6560
_reflns_threshold_expression     I>2\s(I)
_refine_ls_structure_factor_coef     Fsqd
_refine_ls_matrix_type     full
_refine_ls_R_factor_all     0.1099
_refine_ls_R_factor_gt     0.0664
_refine_ls_wR_factor_gt     0.1566
_refine_ls_wR_factor_ref     0.1795
_refine_ls_goodness_of_fit_ref     1.027
_refine_ls_restrained_S_all     1.027
_refine_ls_number_reflns     10142
_refine_ls_number_parameters     598
_refine_ls_number_restraints     0
_refine_ls_hydrogen_treatment     constr
_refine_ls_weighting_scheme     calc
_refine_ls_weighting_details
         'calc w=1/[\s^2^(Fo^2^)+(0.0791P)^2^+1.8818P] where P=(Fo^2^+2Fc^2^)/3'
_atom_sites_solution_hydrogens     geom
_atom_sites_solution_primary     direct
_atom_sites_solution_secondary     difmap
_refine_ls_shift/su_max     0.001
_refine_ls_shift/su_mean     0.001
_refine_diff_density_max     0.723
_refine_diff_density_min     -0.453
_refine_ls_extinction_method     none
_refine_ls_extinction_coef     ?
loop_
    _atom_type_symbol
    _atom_type_description
    _atom_type_scat_dispersion_real
    _atom_type_scat_dispersion_imag
    _atom_type_scat_source
    'C' 'C' 0.0033 0.0016
                         'International Tables Vol C Tables 4.2.6.8 and 6.1.1.4'
    'H' 'H' 0.0000 0.0000
                         'International Tables Vol C Tables 4.2.6.8 and 6.1.1.4'
    'N' 'N' 0.0061 0.0033
                         'International Tables Vol C Tables 4.2.6.8 and 6.1.1.4'
    'O' 'O' 0.0106 0.0060
                         'International Tables Vol C Tables 4.2.6.8 and 6.1.1.4'
    'S' 'S' 0.1246 0.1234
                         'International Tables Vol C Tables 4.2.6.8 and 6.1.1.4'
_computing_data_collection     'APEX2 (Bruker, 2005)'
_computing_cell_refinement     'SAINT (Bruker, 2005)'
_computing_data_reduction     'SAINT (Bruker, 2005)'
_computing_structure_solution     'SHELXTL (Sheldrick, 2008)'
_computing_structure_refinement     'SHELXTL (Sheldrick, 2008)'
_computing_molecular_graphics     'SHELXTL (Sheldrick, 2008)'
_computing_publication_material
                             'SHELXTL (Sheldrick, 2008) and PLATON (Spek, 2009)'
loop_
    _atom_site_type_symbol
    _atom_site_label
    _atom_site_fract_x
    _atom_site_fract_y
    _atom_site_fract_z
    _atom_site_U_iso_or_equiv
    _atom_site_adp_type
    _atom_site_calc_flag
    _atom_site_refinement_flags
    _atom_site_occupancy
    _atom_site_symmetry_multiplicity
    _atom_site_disorder_assembly
    _atom_site_disorder_group
    O O1A 0.64507(17) 0.11731(17) 0.51621(14) 0.0336(5) Uani d . 1 1 . .
    O O2A 0.69138(17) 0.04628(17) 0.83918(14) 0.0327(5) Uani d . 1 1 . .
    O O3A 0.91709(17) 0.06224(17) 0.81037(14) 0.0314(5) Uani d . 1 1 . .
    N N1A 1.15749(19) 0.16459(17) 0.32746(16) 0.0220(5) Uani d . 1 1 . .
    C C1A 1.1978(3) 0.1857(2) 0.2393(2) 0.0290(7) Uani d . 1 1 . .
    H H1AA 1.2795 0.1901 0.2246 0.035 Uiso calc R 1 1 . .
    C C2A 1.1220(3) 0.2008(3) 0.1707(2) 0.0335(7) Uani d . 1 1 . .
    H H2AA 1.1512 0.2154 0.1101 0.040 Uiso calc R 1 1 . .
    C C3A 1.0001(3) 0.1937(2) 0.1943(2) 0.0341(7) Uani d . 1 1 . .
    H H3AA 0.9465 0.2026 0.1494 0.041 Uiso calc R 1 1 . .
    C C4A 0.9595(2) 0.1734(2) 0.2840(2) 0.0291(7) Uani d . 1 1 . .
    H H4AA 0.8779 0.1695 0.2992 0.035 Uiso calc R 1 1 . .
    C C5A 1.0373(2) 0.1587(2) 0.3530(2) 0.0247(6) Uani d . 1 1 . .
    C C6A 0.9983(3) 0.1373(3) 0.4472(2) 0.0362(8) Uani d . 1 1 . .
    H H6AA 1.0555 0.1282 0.4896 0.043 Uiso calc R 1 1 . .
    C C7A 0.8816(3) 0.1295(2) 0.4777(2) 0.0351(7) Uani d . 1 1 . .
    H H7AA 0.8263 0.1382 0.4341 0.042 Uiso calc R 1 1 . .
    C C8A 0.8348(3) 0.1090(2) 0.5718(2) 0.0297(7) Uani d . 1 1 . .
    C C9A 0.7104(2) 0.1028(2) 0.59021(19) 0.0252(6) Uani d . 1 1 . .
    C C10A 0.6599(2) 0.0813(2) 0.67848(19) 0.0244(6) Uani d . 1 1 . .
    H H10A 0.5778 0.0763 0.6895 0.029 Uiso calc R 1 1 . .
    C C11A 0.7317(2) 0.0672(2) 0.75031(19) 0.0241(6) Uani d . 1 1 . .
    C C12A 0.8564(2) 0.0750(2) 0.73381(19) 0.0241(6) Uani d . 1 1 . .
    C C13A 0.9063(2) 0.0947(2) 0.6466(2) 0.0275(7) Uani d . 1 1 . .
    H H13A 0.9886 0.0987 0.6362 0.033 Uiso calc R 1 1 . .
    C C14A 1.2469(2) 0.1503(2) 0.3959(2) 0.0272(7) Uani d . 1 1 . .
    H H14A 1.3256 0.1562 0.3659 0.041 Uiso calc R 1 1 . .
    H H14B 1.2446 0.0832 0.4385 0.041 Uiso calc R 1 1 . .
    H H14C 1.2286 0.2022 0.4276 0.041 Uiso calc R 1 1 . .
    C C15A 0.5171(3) 0.1185(3) 0.5306(2) 0.0331(7) Uani d . 1 1 . .
    H H15A 0.4818 0.1344 0.4730 0.050 Uiso calc R 1 1 . .
    H H15B 0.4865 0.1698 0.5610 0.050 Uiso calc R 1 1 . .
    H H15C 0.4972 0.0519 0.5674 0.050 Uiso calc R 1 1 . .
    C C16A 0.5639(3) 0.0492(3) 0.8575(2) 0.0336(7) Uani d . 1 1 . .
    H H16A 0.5454 0.0371 0.9218 0.050 Uiso calc R 1 1 . .
    H H16B 0.5344 -0.0033 0.8373 0.050 Uiso calc R 1 1 . .
    H H16C 0.5266 0.1156 0.8258 0.050 Uiso calc R 1 1 . .
    C C17A 1.0434(3) 0.0711(3) 0.7967(2) 0.0334(7) Uani d . 1 1 . .
    H H17A 1.0760 0.0636 0.8541 0.050 Uiso calc R 1 1 . .
    H H17B 1.0570 0.1376 0.7562 0.050 Uiso calc R 1 1 . .
    H H17C 1.0819 0.0181 0.7707 0.050 Uiso calc R 1 1 . .
    S S1A 0.59991(6) 0.15568(6) 0.23898(5) 0.02814(19) Uani d . 1 1 . .
    O O4A 0.47821(19) 0.1975(2) 0.21697(16) 0.0399(7) Uani d P 0.948(4) 1 A 1
    O O5A 0.6119(2) 0.04475(18) 0.28039(16) 0.0383(7) Uani d P 0.948(4) 1 A 1
    O O6A 0.65514(19) 0.21139(17) 0.29030(15) 0.0328(6) Uani d P 0.948(4) 1 A 1
    O O4AA 0.488(3) 0.113(3) 0.221(3) 0.028(10) Uiso d P 0.052(4) 1 A 2
    O O5AA 0.665(4) 0.099(3) 0.313(3) 0.036(12) Uiso d P 0.052(4) 1 A 2
    O O6AA 0.558(3) 0.262(3) 0.245(2) 0.021(9) Uiso d P 0.052(4) 1 A 2
    C C18A 0.6856(2) 0.1748(2) 0.1330(2) 0.0250(6) Uani d . 1 1 A .
    C C19A 0.7215(2) 0.2718(2) 0.0885(2) 0.0290(7) Uani d . 1 1 . .
    H H19A 0.6977 0.3272 0.1123 0.035 Uiso calc R 1 1 A .
    C C20A 0.7934(3) 0.2851(3) 0.0081(2) 0.0335(7) Uani d . 1 1 A .
    H H20A 0.8191 0.3494 -0.0214 0.040 Uiso calc R 1 1 . .
    C C21A 0.8267(3) 0.2032(3) -0.0279(2) 0.0356(8) Uani d . 1 1 . .
    H H21A 0.8757 0.2124 -0.0812 0.043 Uiso calc R 1 1 A .
    C C22A 0.7880(3) 0.1078(3) 0.0144(2) 0.0347(7) Uani d . 1 1 A .
    H H22A 0.8091 0.0533 -0.0111 0.042 Uiso calc R 1 1 . .
    C C23A 0.7177(2) 0.0935(2) 0.0952(2) 0.0304(7) Uani d . 1 1 . .
    H H23A 0.6919 0.0291 0.1241 0.036 Uiso calc R 1 1 A .
    O O1B 0.28112(17) 0.39190(17) 0.41584(14) 0.0330(5) Uani d . 1 1 . .
    O O2B 0.25360(17) 0.45714(16) 0.09077(14) 0.0303(5) Uani d . 1 1 . .
    O O3B 0.02436(17) 0.47482(17) 0.11018(14) 0.0304(5) Uani d . 1 1 . .
    N N1B -0.2427(2) 0.35988(18) 0.58282(16) 0.0244(5) Uani d . 1 1 . .
    C C1B -0.2907(3) 0.3367(2) 0.6690(2) 0.0306(7) Uani d . 1 1 . .
    H H1BA -0.3726 0.3304 0.6795 0.037 Uiso calc R 1 1 . .
    C C2B -0.2229(3) 0.3223(2) 0.7410(2) 0.0317(7) Uani d . 1 1 . .
    H H2BA -0.2574 0.3066 0.8001 0.038 Uiso calc R 1 1 . .
    C C3B -0.1002(3) 0.3315(2) 0.7243(2) 0.0280(7) Uani d . 1 1 . .
    H H3BA -0.0518 0.3228 0.7724 0.034 Uiso calc R 1 1 . .
    C C4B -0.0510(2) 0.3535(2) 0.6363(2) 0.0265(6) Uani d . 1 1 . .
    H H4BA 0.0311 0.3586 0.6255 0.032 Uiso calc R 1 1 . .
    C C5B -0.1224(2) 0.3684(2) 0.5628(2) 0.0246(6) Uani d . 1 1 . .
    C C6B -0.0768(3) 0.3963(2) 0.4691(2) 0.0328(7) Uani d . 1 1 . .
    H H6BA -0.1313 0.4195 0.4238 0.039 Uiso calc R 1 1 . .
    C C7B 0.0418(3) 0.3905(2) 0.4439(2) 0.0300(7) Uani d . 1 1 . .
    H H7BA 0.0944 0.3715 0.4905 0.036 Uiso calc R 1 1 . .
    C C8B 0.0947(2) 0.4104(2) 0.3527(2) 0.0272(6) Uani d . 1 1 . .
    C C9B 0.2210(2) 0.4087(2) 0.3390(2) 0.0262(6) Uani d . 1 1 . .
    C C10B 0.2777(2) 0.4236(2) 0.2528(2) 0.0255(6) Uani d . 1 1 . .
    H H10B 0.3610 0.4201 0.2451 0.031 Uiso calc R 1 1 . .
    C C11B 0.2087(2) 0.4438(2) 0.17786(19) 0.0239(6) Uani d . 1 1 . .
    C C12B 0.0817(2) 0.4511(2) 0.18900(19) 0.0239(6) Uani d . 1 1 . .
    C C13B 0.0278(2) 0.4331(2) 0.2751(2) 0.0273(7) Uani d . 1 1 . .
    H H13B -0.0555 0.4359 0.2825 0.033 Uiso calc R 1 1 . .
    C C14B -0.3247(3) 0.3742(3) 0.5090(2) 0.0344(7) Uani d . 1 1 . .
    H H14D -0.4046 0.3629 0.5350 0.052 Uiso calc R 1 1 . .
    H H14E -0.2981 0.3259 0.4746 0.052 Uiso calc R 1 1 . .
    H H14F -0.3246 0.4432 0.4696 0.052 Uiso calc R 1 1 . .
    C C15B 0.4093(3) 0.3863(3) 0.4067(2) 0.0378(8) Uani d . 1 1 . .
    H H15D 0.4404 0.3683 0.4659 0.057 Uiso calc R 1 1 . .
    H H15E 0.4335 0.4521 0.3716 0.057 Uiso calc R 1 1 . .
    H H15F 0.4399 0.3348 0.3764 0.057 Uiso calc R 1 1 . .
    C C16B 0.3813(3) 0.4530(3) 0.0747(2) 0.0348(7) Uani d . 1 1 . .
    H H16D 0.4017 0.4661 0.0106 0.052 Uiso calc R 1 1 . .
    H H16E 0.4172 0.3858 0.1062 0.052 Uiso calc R 1 1 . .
    H H16F 0.4107 0.5042 0.0967 0.052 Uiso calc R 1 1 . .
    C C17B -0.1048(3) 0.4897(3) 0.1180(2) 0.0365(8) Uani d . 1 1 . .
    H H17D -0.1351 0.5106 0.0583 0.055 Uiso calc R 1 1 . .
    H H17E -0.1300 0.5423 0.1482 0.055 Uiso calc R 1 1 . .
    H H17F -0.1353 0.4263 0.1526 0.055 Uiso calc R 1 1 . .
    S S1B 0.68516(6) 0.65230(6) 0.30445(5) 0.02695(19) Uani d . 1 1 . .
    O O4B 0.77426(19) 0.71188(18) 0.32296(16) 0.0391(6) Uani d . 1 1 . .
    O O5B 0.7331(2) 0.54663(17) 0.31094(15) 0.0401(6) Uani d . 1 1 . .
    O O6B 0.57193(19) 0.6606(2) 0.35600(15) 0.0437(6) Uani d . 1 1 . .
    C C18B 0.6532(2) 0.7081(2) 0.1882(2) 0.0249(6) Uani d . 1 1 . .
    C C19B 0.7214(3) 0.7823(2) 0.1321(2) 0.0306(7) Uani d . 1 1 . .
    H H19B 0.7838 0.8042 0.1551 0.037 Uiso calc R 1 1 . .
    C C20B 0.6959(3) 0.8236(2) 0.0415(2) 0.0354(8) Uani d . 1 1 . .
    H H20B 0.7413 0.8737 0.0037 0.042 Uiso calc R 1 1 . .
    C C21B 0.6034(3) 0.7910(2) 0.0068(2) 0.0362(8) Uani d . 1 1 . .
    H H21B 0.5877 0.8179 -0.0543 0.043 Uiso calc R 1 1 . .
    C C22B 0.5352(3) 0.7188(2) 0.0632(2) 0.0354(8) Uani d . 1 1 . .
    H H22B 0.4719 0.6979 0.0403 0.043 Uiso calc R 1 1 . .
    C C23B 0.5593(3) 0.6767(2) 0.1536(2) 0.0296(7) Uani d . 1 1 . .
    H H23B 0.5128 0.6275 0.1912 0.035 Uiso calc R 1 1 . .
    O O1W 0.6043(2) 0.42912(18) 0.22536(18) 0.0468(6) Uani d . 1 1 . .
    H H1W1 0.6480 0.4851 0.2442 0.070 Uiso d R 1 1 . .
    H H2W1 0.6213 0.3548 0.2557 0.070 Uiso d R 1 1 . .
    O O2W 0.77573(19) 0.88811(19) 0.39160(16) 0.0427(6) Uani d . 1 1 . .
    H H1W2 0.7312 0.9433 0.3541 0.064 Uiso d R 1 1 . .
    H H2W2 0.7657 0.8252 0.3799 0.064 Uiso d R 1 1 . .
loop_
    _atom_site_aniso_label
    _atom_site_aniso_U_11
    _atom_site_aniso_U_22
    _atom_site_aniso_U_33
    _atom_site_aniso_U_12
    _atom_site_aniso_U_13
    _atom_site_aniso_U_23
    O1A 0.0137(10) 0.0592(15) 0.0269(12) -0.0028(9) -0.0017(9) -0.0104(10)
    O2A 0.0171(10) 0.0534(14) 0.0271(12) -0.0036(9) 0.0021(9) -0.0116(10)
    O3A 0.0152(10) 0.0482(13) 0.0315(12) -0.0024(9) -0.0026(9) -0.0124(10)
    N1A 0.0116(11) 0.0283(13) 0.0278(13) -0.0014(9) -0.0013(9) -0.0108(10)
    C1A 0.0155(14) 0.0363(17) 0.0338(18) -0.0023(12) 0.0013(12) -0.0085(13)
    C2A 0.0217(16) 0.048(2) 0.0299(17) -0.0001(14) 0.0000(13) -0.0118(14)
    C3A 0.0200(15) 0.0418(19) 0.042(2) -0.0007(13) -0.0065(14) -0.0134(15)
    C4A 0.0113(13) 0.0309(16) 0.048(2) -0.0026(11) -0.0018(13) -0.0151(14)
    C5A 0.0136(13) 0.0267(15) 0.0339(17) -0.0002(11) 0.0028(12) -0.0105(12)
    C6A 0.0216(16) 0.051(2) 0.0359(19) 0.0008(14) -0.0031(14) -0.0124(15)
    C7A 0.0245(16) 0.0383(18) 0.042(2) -0.0007(13) -0.0031(14) -0.0109(15)
    C8A 0.0156(14) 0.0431(18) 0.0293(17) -0.0003(12) 0.0017(12) -0.0105(14)
    C9A 0.0148(14) 0.0338(16) 0.0250(16) 0.0005(11) -0.0014(12) -0.0066(12)
    C10A 0.0109(13) 0.0313(16) 0.0311(16) -0.0005(11) 0.0007(11) -0.0101(12)
    C11A 0.0168(14) 0.0291(15) 0.0258(16) 0.0000(11) 0.0007(12) -0.0084(12)
    C12A 0.0165(14) 0.0294(16) 0.0276(16) 0.0021(11) -0.0046(12) -0.0108(12)
    C13A 0.0099(13) 0.0369(17) 0.0361(18) -0.0007(11) 0.0009(12) -0.0121(13)
    C14A 0.0117(13) 0.0373(17) 0.0337(17) -0.0022(11) -0.0025(12) -0.0116(13)
    C15A 0.0161(15) 0.047(2) 0.0345(18) -0.0027(13) -0.0033(13) -0.0081(15)
    C16A 0.0179(15) 0.049(2) 0.0298(17) -0.0017(13) 0.0061(13) -0.0072(14)
    C17A 0.0192(15) 0.0418(19) 0.0412(19) -0.0030(13) -0.0063(13) -0.0136(15)
    S1A 0.0132(3) 0.0387(4) 0.0323(4) -0.0053(3) 0.0019(3) -0.0095(3)
    O4A 0.0122(11) 0.0612(19) 0.0437(15) -0.0014(10) -0.0004(10) -0.0118(12)
    O5A 0.0338(14) 0.0379(14) 0.0404(14) -0.0093(11) 0.0037(11) -0.0058(11)
    O6A 0.0225(12) 0.0429(14) 0.0344(13) -0.0051(10) 0.0005(10) -0.0130(10)
    C18A 0.0094(13) 0.0361(17) 0.0298(16) -0.0019(11) -0.0042(11) -0.0090(13)
    C19A 0.0155(14) 0.0365(17) 0.0346(18) 0.0020(12) -0.0041(12) -0.0102(14)
    C20A 0.0225(16) 0.0401(18) 0.0318(18) -0.0013(13) -0.0058(13) -0.0002(14)
    C21A 0.0243(16) 0.054(2) 0.0238(17) 0.0044(14) -0.0034(13) -0.0061(15)
    C22A 0.0223(16) 0.046(2) 0.0379(19) 0.0052(14) -0.0034(14) -0.0172(15)
    C23A 0.0160(14) 0.0363(17) 0.0384(18) -0.0016(12) -0.0048(13) -0.0092(14)
    O1B 0.0129(10) 0.0563(14) 0.0323(12) 0.0006(9) -0.0038(9) -0.0173(10)
    O2B 0.0137(10) 0.0456(13) 0.0300(12) -0.0013(9) 0.0022(8) -0.0098(10)
    O3B 0.0141(10) 0.0513(14) 0.0253(11) 0.0014(9) -0.0014(8) -0.0120(10)
    N1B 0.0141(11) 0.0302(13) 0.0276(13) -0.0003(9) -0.0019(10) -0.0069(10)
    C1B 0.0160(14) 0.0375(17) 0.0322(17) 0.0010(12) 0.0035(13) -0.0033(13)
    C2B 0.0215(16) 0.0378(18) 0.0302(17) 0.0049(13) 0.0010(13) -0.0049(13)
    C3B 0.0243(16) 0.0305(16) 0.0289(17) 0.0017(12) -0.0069(13) -0.0079(13)
    C4B 0.0137(14) 0.0305(16) 0.0343(17) -0.0014(11) -0.0035(12) -0.0070(13)
    C5B 0.0138(13) 0.0296(16) 0.0296(16) 0.0005(11) -0.0018(12) -0.0077(12)
    C6B 0.0184(15) 0.0451(19) 0.0331(18) 0.0004(13) -0.0028(13) -0.0093(14)
    C7B 0.0216(15) 0.0335(17) 0.0354(18) -0.0010(12) -0.0033(13) -0.0105(14)
    C8B 0.0147(14) 0.0395(17) 0.0269(16) 0.0001(12) -0.0006(12) -0.0099(13)
    C9B 0.0169(14) 0.0324(16) 0.0304(17) 0.0026(12) -0.0060(12) -0.0112(13)
    C10B 0.0115(13) 0.0299(16) 0.0359(17) -0.0022(11) -0.0009(12) -0.0108(13)
    C11B 0.0190(14) 0.0254(15) 0.0278(16) -0.0014(11) 0.0015(12) -0.0093(12)
    C12B 0.0145(14) 0.0296(15) 0.0285(16) -0.0006(11) -0.0016(12) -0.0102(12)
    C13B 0.0116(13) 0.0364(17) 0.0355(18) -0.0021(12) -0.0003(12) -0.0130(13)
    C14B 0.0170(15) 0.051(2) 0.0311(18) -0.0070(14) -0.0045(13) -0.0032(15)
    C15B 0.0157(15) 0.060(2) 0.0381(19) 0.0010(14) -0.0078(13) -0.0147(16)
    C16B 0.0153(15) 0.050(2) 0.0388(19) -0.0040(13) 0.0076(13) -0.0154(15)
    C17B 0.0139(15) 0.061(2) 0.0354(19) 0.0030(14) -0.0036(13) -0.0176(16)
    S1B 0.0133(3) 0.0366(4) 0.0299(4) 0.0012(3) -0.0015(3) -0.0090(3)
    O4B 0.0249(12) 0.0504(14) 0.0442(14) -0.0071(10) -0.0092(10) -0.0132(11)
    O5B 0.0397(14) 0.0389(13) 0.0370(13) 0.0040(10) -0.0056(10) -0.0055(10)
    O6B 0.0162(11) 0.0790(18) 0.0346(13) 0.0030(11) 0.0001(10) -0.0177(12)
    C18B 0.0122(13) 0.0318(16) 0.0308(16) 0.0032(11) -0.0013(12) -0.0109(13)
    C19B 0.0205(15) 0.0369(17) 0.0364(18) -0.0037(12) 0.0019(13) -0.0143(14)
    C20B 0.0334(18) 0.0330(18) 0.0363(19) -0.0030(14) 0.0055(15) -0.0064(14)
    C21B 0.0385(19) 0.0379(19) 0.0302(18) 0.0074(14) -0.0064(15) -0.0097(14)
    C22B 0.0295(18) 0.0363(18) 0.044(2) 0.0029(14) -0.0119(15) -0.0160(15)
    C23B 0.0188(15) 0.0335(17) 0.0368(18) -0.0015(12) -0.0022(13) -0.0110(14)
    O1W 0.0363(14) 0.0420(14) 0.0641(17) -0.0029(11) -0.0015(12) -0.0189(12)
    O2W 0.0273(13) 0.0596(16) 0.0433(14) 0.0019(11) -0.0062(10) -0.0191(12)
_geom_special_details
;
 All esds (except the esd in the dihedral angle between two l.s. planes)
 are estimated using the full covariance matrix.  The cell esds are taken
 into account individually in the estimation of esds in distances, angles
 and torsion angles; correlations between esds in cell parameters are only
 used when they are defined by crystal symmetry.  An approximate (isotropic)
 treatment of cell esds is used for estimating esds involving l.s. planes.
;
loop_
    _geom_bond_atom_site_label_1
    _geom_bond_atom_site_label_2
    _geom_bond_site_symmetry_2
    _geom_bond_distance
    _geom_bond_publ_flag
    O1A C9A . 1.365(3) ?
    O1A C15A . 1.435(3) ?
    O2A C11A . 1.358(3) ?
    O2A C16A . 1.433(3) ?
    O3A C12A . 1.372(3) ?
    O3A C17A . 1.431(3) ?
    N1A C1A . 1.347(4) ?
    N1A C5A . 1.377(3) ?
    N1A C14A . 1.478(4) ?
    C1A C2A . 1.372(4) ?
    C1A H1AA . 0.9300 ?
    C2A C3A . 1.393(4) ?
    C2A H2AA . 0.9300 ?
    C3A C4A . 1.371(4) ?
    C3A H3AA . 0.9300 ?
    C4A C5A . 1.391(4) ?
    C4A H4AA . 0.9300 ?
    C5A C6A . 1.430(4) ?
    C6A C7A . 1.358(4) ?
    C6A H6AA . 0.9300 ?
    C7A C8A . 1.451(4) ?
    C7A H7AA . 0.9300 ?
    C8A C9A . 1.409(4) ?
    C8A C13A . 1.418(4) ?
    C9A C10A . 1.384(4) ?
    C10A C11A . 1.383(4) ?
    C10A H10A . 0.9300 ?
    C11A C12A . 1.414(4) ?
    C12A C13A . 1.368(4) ?
    C13A H13A . 0.9300 ?
    C14A H14A . 0.9600 ?
    C14A H14B . 0.9600 ?
    C14A H14C . 0.9600 ?
    C15A H15A . 0.9600 ?
    C15A H15B . 0.9600 ?
    C15A H15C . 0.9600 ?
    C16A H16A . 0.9600 ?
    C16A H16B . 0.9600 ?
    C16A H16C . 0.9600 ?
    C17A H17A . 0.9600 ?
    C17A H17B . 0.9600 ?
    C17A H17C . 0.9600 ?
    S1A O5AA . 1.40(4) ?
    S1A O4A . 1.447(2) ?
    S1A O5A . 1.454(2) ?
    S1A O6A . 1.460(2) ?
    S1A O6AA . 1.49(3) ?
    S1A O4AA . 1.53(4) ?
    S1A C18A . 1.781(3) ?
    C18A C23A . 1.385(4) ?
    C18A C19A . 1.391(4) ?
    C19A C20A . 1.390(4) ?
    C19A H19A . 0.9300 ?
    C20A C21A . 1.377(5) ?
    C20A H20A . 0.9300 ?
    C21A C22A . 1.377(5) ?
    C21A H21A . 0.9300 ?
    C22A C23A . 1.386(4) ?
    C22A H22A . 0.9300 ?
    C23A H23A . 0.9300 ?
    O1B C9B . 1.363(3) ?
    O1B C15B . 1.429(3) ?
    O2B C11B . 1.354(3) ?
    O2B C16B . 1.431(3) ?
    O3B C12B . 1.363(3) ?
    O3B C17B . 1.439(3) ?
    N1B C1B . 1.347(4) ?
    N1B C5B . 1.370(3) ?
    N1B C14B . 1.483(4) ?
    C1B C2B . 1.356(4) ?
    C1B H1BA . 0.9300 ?
    C2B C3B . 1.394(4) ?
    C2B H2BA . 0.9300 ?
    C3B C4B . 1.374(4) ?
    C3B H3BA . 0.9300 ?
    C4B C5B . 1.400(4) ?
    C4B H4BA . 0.9300 ?
    C5B C6B . 1.441(4) ?
    C6B C7B . 1.352(4) ?
    C6B H6BA . 0.9300 ?
    C7B C8B . 1.433(4) ?
    C7B H7BA . 0.9300 ?
    C8B C13B . 1.408(4) ?
    C8B C9B . 1.415(4) ?
    C9B C10B . 1.386(4) ?
    C10B C11B . 1.390(4) ?
    C10B H10B . 0.9300 ?
    C11B C12B . 1.417(4) ?
    C12B C13B . 1.371(4) ?
    C13B H13B . 0.9300 ?
    C14B H14D . 0.9600 ?
    C14B H14E . 0.9600 ?
    C14B H14F . 0.9600 ?
    C15B H15D . 0.9600 ?
    C15B H15E . 0.9600 ?
    C15B H15F . 0.9600 ?
    C16B H16D . 0.9600 ?
    C16B H16E . 0.9600 ?
    C16B H16F . 0.9600 ?
    C17B H17D . 0.9600 ?
    C17B H17E . 0.9600 ?
    C17B H17F . 0.9600 ?
    S1B O6B . 1.445(2) ?
    S1B O5B . 1.449(2) ?
    S1B O4B . 1.459(2) ?
    S1B C18B . 1.780(3) ?
    C18B C19B . 1.384(4) ?
    C18B C23B . 1.389(4) ?
    C19B C20B . 1.387(5) ?
    C19B H19B . 0.9300 ?
    C20B C21B . 1.384(5) ?
    C20B H20B . 0.9300 ?
    C21B C22B . 1.371(5) ?
    C21B H21B . 0.9300 ?
    C22B C23B . 1.380(4) ?
    C22B H22B . 0.9300 ?
    C23B H23B . 0.9300 ?
    O1W H1W1 . 1.0725 ?
    O1W H2W1 . 0.9868 ?
    O2W H1W2 . 0.9268 ?
    O2W H2W2 . 0.9445 ?
loop_
    _geom_angle_atom_site_label_1
    _geom_angle_atom_site_label_2
    _geom_angle_atom_site_label_3
    _geom_angle_site_symmetry_1
    _geom_angle_site_symmetry_3
    _geom_angle
    _geom_angle_publ_flag
    C9A O1A C15A . . 117.9(2) ?
    C11A O2A C16A . . 116.5(2) ?
    C12A O3A C17A . . 116.5(2) ?
    C1A N1A C5A . . 121.4(2) ?
    C1A N1A C14A . . 117.5(2) ?
    C5A N1A C14A . . 121.1(2) ?
    N1A C1A C2A . . 122.0(3) ?
    N1A C1A H1AA . . 119.0 ?
    C2A C1A H1AA . . 119.0 ?
    C1A C2A C3A . . 118.1(3) ?
    C1A C2A H2AA . . 121.0 ?
    C3A C2A H2AA . . 121.0 ?
    C4A C3A C2A . . 119.7(3) ?
    C4A C3A H3AA . . 120.2 ?
    C2A C3A H3AA . . 120.2 ?
    C3A C4A C5A . . 121.7(3) ?
    C3A C4A H4AA . . 119.1 ?
    C5A C4A H4AA . . 119.1 ?
    N1A C5A C4A . . 117.2(3) ?
    N1A C5A C6A . . 119.6(3) ?
    C4A C5A C6A . . 123.3(3) ?
    C7A C6A C5A . . 123.0(3) ?
    C7A C6A H6AA . . 118.5 ?
    C5A C6A H6AA . . 118.5 ?
    C6A C7A C8A . . 126.4(3) ?
    C6A C7A H7AA . . 116.8 ?
    C8A C7A H7AA . . 116.8 ?
    C9A C8A C13A . . 117.8(3) ?
    C9A C8A C7A . . 118.1(3) ?
    C13A C8A C7A . . 124.1(3) ?
    O1A C9A C10A . . 123.1(2) ?
    O1A C9A C8A . . 115.8(2) ?
    C10A C9A C8A . . 121.2(3) ?
    C11A C10A C9A . . 119.9(3) ?
    C11A C10A H10A . . 120.0 ?
    C9A C10A H10A . . 120.0 ?
    O2A C11A C10A . . 124.7(2) ?
    O2A C11A C12A . . 115.1(2) ?
    C10A C11A C12A . . 120.2(3) ?
    C13A C12A O3A . . 125.7(3) ?
    C13A C12A C11A . . 119.7(3) ?
    O3A C12A C11A . . 114.6(2) ?
    C12A C13A C8A . . 121.2(3) ?
    C12A C13A H13A . . 119.4 ?
    C8A C13A H13A . . 119.4 ?
    N1A C14A H14A . . 109.5 ?
    N1A C14A H14B . . 109.5 ?
    H14A C14A H14B . . 109.5 ?
    N1A C14A H14C . . 109.5 ?
    H14A C14A H14C . . 109.5 ?
    H14B C14A H14C . . 109.5 ?
    O1A C15A H15A . . 109.5 ?
    O1A C15A H15B . . 109.5 ?
    H15A C15A H15B . . 109.5 ?
    O1A C15A H15C . . 109.5 ?
    H15A C15A H15C . . 109.5 ?
    H15B C15A H15C . . 109.5 ?
    O2A C16A H16A . . 109.5 ?
    O2A C16A H16B . . 109.5 ?
    H16A C16A H16B . . 109.5 ?
    O2A C16A H16C . . 109.5 ?
    H16A C16A H16C . . 109.5 ?
    H16B C16A H16C . . 109.5 ?
    O3A C17A H17A . . 109.5 ?
    O3A C17A H17B . . 109.5 ?
    H17A C17A H17B . . 109.5 ?
    O3A C17A H17C . . 109.5 ?
    H17A C17A H17C . . 109.5 ?
    H17B C17A H17C . . 109.5 ?
    O5AA S1A O4A . . 140.5(17) ?
    O5AA S1A O5A . . 51.4(18) ?
    O4A S1A O5A . . 113.11(15) ?
    O5AA S1A O6A . . 61.6(18) ?
    O4A S1A O6A . . 113.33(14) ?
    O5A S1A O6A . . 112.66(14) ?
    O5AA S1A O6AA . . 112(2) ?
    O4A S1A O6AA . . 61.6(14) ?
    O5A S1A O6AA . . 150.0(13) ?
    O6A S1A O6AA . . 54.4(14) ?
    O5AA S1A O4AA . . 118(2) ?
    O5A S1A O4AA . . 72.0(15) ?
    O6A S1A O4AA . . 148.6(15) ?
    O6AA S1A O4AA . . 105(2) ?
    O5AA S1A C18A . . 113.1(17) ?
    O4A S1A C18A . . 105.98(14) ?
    O5A S1A C18A . . 105.38(14) ?
    O6A S1A C18A . . 105.50(13) ?
    O6AA S1A C18A . . 104.4(13) ?
    O4AA S1A C18A . . 102.7(14) ?
    C23A C18A C19A . . 119.8(3) ?
    C23A C18A S1A . . 120.4(2) ?
    C19A C18A S1A . . 119.7(2) ?
    C20A C19A C18A . . 119.5(3) ?
    C20A C19A H19A . . 120.2 ?
    C18A C19A H19A . . 120.3 ?
    C21A C20A C19A . . 120.1(3) ?
    C21A C20A H20A . . 120.0 ?
    C19A C20A H20A . . 120.0 ?
    C20A C21A C22A . . 120.7(3) ?
    C20A C21A H21A . . 119.7 ?
    C22A C21A H21A . . 119.7 ?
    C21A C22A C23A . . 119.7(3) ?
    C21A C22A H22A . . 120.2 ?
    C23A C22A H22A . . 120.2 ?
    C22A C23A C18A . . 120.2(3) ?
    C22A C23A H23A . . 119.9 ?
    C18A C23A H23A . . 119.9 ?
    C9B O1B C15B . . 117.9(2) ?
    C11B O2B C16B . . 117.3(2) ?
    C12B O3B C17B . . 116.7(2) ?
    C1B N1B C5B . . 122.1(2) ?
    C1B N1B C14B . . 117.5(2) ?
    C5B N1B C14B . . 120.4(2) ?
    N1B C1B C2B . . 121.7(3) ?
    N1B C1B H1BA . . 119.1 ?
    C2B C1B H1BA . . 119.1 ?
    C1B C2B C3B . . 118.5(3) ?
    C1B C2B H2BA . . 120.7 ?
    C3B C2B H2BA . . 120.7 ?
    C4B C3B C2B . . 119.6(3) ?
    C4B C3B H3BA . . 120.2 ?
    C2B C3B H3BA . . 120.2 ?
    C3B C4B C5B . . 121.1(3) ?
    C3B C4B H4BA . . 119.4 ?
    C5B C4B H4BA . . 119.4 ?
    N1B C5B C4B . . 116.9(3) ?
    N1B C5B C6B . . 119.6(3) ?
    C4B C5B C6B . . 123.5(3) ?
    C7B C6B C5B . . 123.0(3) ?
    C7B C6B H6BA . . 118.5 ?
    C5B C6B H6BA . . 118.5 ?
    C6B C7B C8B . . 126.7(3) ?
    C6B C7B H7BA . . 116.6 ?
    C8B C7B H7BA . . 116.6 ?
    C13B C8B C9B . . 117.6(3) ?
    C13B C8B C7B . . 123.6(3) ?
    C9B C8B C7B . . 118.8(3) ?
    O1B C9B C10B . . 123.3(2) ?
    O1B C9B C8B . . 115.3(3) ?
    C10B C9B C8B . . 121.4(3) ?
    C9B C10B C11B . . 119.3(3) ?
    C9B C10B H10B . . 120.3 ?
    C11B C10B H10B . . 120.3 ?
    O2B C11B C10B . . 124.8(2) ?
    O2B C11B C12B . . 114.6(2) ?
    C10B C11B C12B . . 120.6(3) ?
    O3B C12B C13B . . 126.0(2) ?
    O3B C12B C11B . . 114.9(2) ?
    C13B C12B C11B . . 119.1(3) ?
    C12B C13B C8B . . 121.9(3) ?
    C12B C13B H13B . . 119.0 ?
    C8B C13B H13B . . 119.0 ?
    N1B C14B H14D . . 109.5 ?
    N1B C14B H14E . . 109.5 ?
    H14D C14B H14E . . 109.5 ?
    N1B C14B H14F . . 109.5 ?
    H14D C14B H14F . . 109.5 ?
    H14E C14B H14F . . 109.5 ?
    O1B C15B H15D . . 109.5 ?
    O1B C15B H15E . . 109.5 ?
    H15D C15B H15E . . 109.5 ?
    O1B C15B H15F . . 109.5 ?
    H15D C15B H15F . . 109.5 ?
    H15E C15B H15F . . 109.5 ?
    O2B C16B H16D . . 109.5 ?
    O2B C16B H16E . . 109.5 ?
    H16D C16B H16E . . 109.5 ?
    O2B C16B H16F . . 109.5 ?
    H16D C16B H16F . . 109.5 ?
    H16E C16B H16F . . 109.5 ?
    O3B C17B H17D . . 109.5 ?
    O3B C17B H17E . . 109.5 ?
    H17D C17B H17E . . 109.5 ?
    O3B C17B H17F . . 109.5 ?
    H17D C17B H17F . . 109.5 ?
    H17E C17B H17F . . 109.5 ?
    O6B S1B O5B . . 113.29(15) ?
    O6B S1B O4B . . 113.51(14) ?
    O5B S1B O4B . . 111.97(14) ?
    O6B S1B C18B . . 105.69(13) ?
    O5B S1B C18B . . 105.38(13) ?
    O4B S1B C18B . . 106.17(14) ?
    C19B C18B C23B . . 119.8(3) ?
    C19B C18B S1B . . 120.6(2) ?
    C23B C18B S1B . . 119.6(2) ?
    C18B C19B C20B . . 119.6(3) ?
    C18B C19B H19B . . 120.2 ?
    C20B C19B H19B . . 120.2 ?
    C21B C20B C19B . . 120.5(3) ?
    C21B C20B H20B . . 119.8 ?
    C19B C20B H20B . . 119.8 ?
    C22B C21B C20B . . 119.6(3) ?
    C22B C21B H21B . . 120.2 ?
    C20B C21B H21B . . 120.2 ?
    C21B C22B C23B . . 120.7(3) ?
    C21B C22B H22B . . 119.7 ?
    C23B C22B H22B . . 119.7 ?
    C22B C23B C18B . . 119.9(3) ?
    C22B C23B H23B . . 120.1 ?
    C18B C23B H23B . . 120.1 ?
    H1W1 O1W H2W1 . . 120.7 ?
    H1W2 O2W H2W2 . . 111.6 ?
loop_
    _geom_torsion_atom_site_label_1
    _geom_torsion_atom_site_label_2
    _geom_torsion_atom_site_label_3
    _geom_torsion_atom_site_label_4
    _geom_torsion_site_symmetry_1
    _geom_torsion_site_symmetry_2
    _geom_torsion_site_symmetry_3
    _geom_torsion_site_symmetry_4
    _geom_torsion
    _geom_torsion_publ_flag
    C5A N1A C1A C2A . . . . -1.0(4) ?
    C14A N1A C1A C2A . . . . -179.6(3) ?
    N1A C1A C2A C3A . . . . -0.1(5) ?
    C1A C2A C3A C4A . . . . 0.9(5) ?
    C2A C3A C4A C5A . . . . -0.6(5) ?
    C1A N1A C5A C4A . . . . 1.2(4) ?
    C14A N1A C5A C4A . . . . 179.8(2) ?
    C1A N1A C5A C6A . . . . -179.3(3) ?
    C14A N1A C5A C6A . . . . -0.7(4) ?
    C3A C4A C5A N1A . . . . -0.4(4) ?
    C3A C4A C5A C6A . . . . -179.9(3) ?
    N1A C5A C6A C7A . . . . -179.5(3) ?
    C4A C5A C6A C7A . . . . -0.1(5) ?
    C5A C6A C7A C8A . . . . -179.4(3) ?
    C6A C7A C8A C9A . . . . -179.4(3) ?
    C6A C7A C8A C13A . . . . 0.5(5) ?
    C15A O1A C9A C10A . . . . 5.2(4) ?
    C15A O1A C9A C8A . . . . -176.0(3) ?
    C13A C8A C9A O1A . . . . 179.8(3) ?
    C7A C8A C9A O1A . . . . -0.2(4) ?
    C13A C8A C9A C10A . . . . -1.3(4) ?
    C7A C8A C9A C10A . . . . 178.6(3) ?
    O1A C9A C10A C11A . . . . 179.9(3) ?
    C8A C9A C10A C11A . . . . 1.1(4) ?
    C16A O2A C11A C10A . . . . -6.3(4) ?
    C16A O2A C11A C12A . . . . 173.3(3) ?
    C9A C10A C11A O2A . . . . 179.7(3) ?
    C9A C10A C11A C12A . . . . 0.2(4) ?
    C17A O3A C12A C13A . . . . 0.4(4) ?
    C17A O3A C12A C11A . . . . -179.1(2) ?
    O2A C11A C12A C13A . . . . 179.2(3) ?
    C10A C11A C12A C13A . . . . -1.2(4) ?
    O2A C11A C12A O3A . . . . -1.3(4) ?
    C10A C11A C12A O3A . . . . 178.3(2) ?
    O3A C12A C13A C8A . . . . -178.5(3) ?
    C11A C12A C13A C8A . . . . 1.0(4) ?
    C9A C8A C13A C12A . . . . 0.2(4) ?
    C7A C8A C13A C12A . . . . -179.7(3) ?
    O5AA S1A C18A C23A . . . . 71.9(19) ?
    O4A S1A C18A C23A . . . . -102.4(3) ?
    O5A S1A C18A C23A . . . . 17.8(3) ?
    O6A S1A C18A C23A . . . . 137.2(2) ?
    O6AA S1A C18A C23A . . . . -166.4(14) ?
    O4AA S1A C18A C23A . . . . -56.8(16) ?
    O5AA S1A C18A C19A . . . . -107.5(19) ?
    O4A S1A C18A C19A . . . . 78.3(3) ?
    O5A S1A C18A C19A . . . . -161.6(2) ?
    O6A S1A C18A C19A . . . . -42.2(3) ?
    O6AA S1A C18A C19A . . . . 14.2(14) ?
    O4AA S1A C18A C19A . . . . 123.9(16) ?
    C23A C18A C19A C20A . . . . -2.5(4) ?
    S1A C18A C19A C20A . . . . 176.8(2) ?
    C18A C19A C20A C21A . . . . 1.2(4) ?
    C19A C20A C21A C22A . . . . 0.9(5) ?
    C20A C21A C22A C23A . . . . -1.7(5) ?
    C21A C22A C23A C18A . . . . 0.4(4) ?
    C19A C18A C23A C22A . . . . 1.7(4) ?
    S1A C18A C23A C22A . . . . -177.6(2) ?
    C5B N1B C1B C2B . . . . 1.2(4) ?
    C14B N1B C1B C2B . . . . -179.9(3) ?
    N1B C1B C2B C3B . . . . -0.3(5) ?
    C1B C2B C3B C4B . . . . -0.8(4) ?
    C2B C3B C4B C5B . . . . 0.9(4) ?
    C1B N1B C5B C4B . . . . -1.0(4) ?
    C14B N1B C5B C4B . . . . -179.8(3) ?
    C1B N1B C5B C6B . . . . -178.2(3) ?
    C14B N1B C5B C6B . . . . 2.9(4) ?
    C3B C4B C5B N1B . . . . -0.1(4) ?
    C3B C4B C5B C6B . . . . 177.0(3) ?
    N1B C5B C6B C7B . . . . -169.2(3) ?
    C4B C5B C6B C7B . . . . 13.8(5) ?
    C5B C6B C7B C8B . . . . 175.8(3) ?
    C6B C7B C8B C13B . . . . -4.4(5) ?
    C6B C7B C8B C9B . . . . 174.8(3) ?
    C15B O1B C9B C10B . . . . -2.0(4) ?
    C15B O1B C9B C8B . . . . 178.2(3) ?
    C13B C8B C9B O1B . . . . 176.6(3) ?
    C7B C8B C9B O1B . . . . -2.7(4) ?
    C13B C8B C9B C10B . . . . -3.2(4) ?
    C7B C8B C9B C10B . . . . 177.6(3) ?
    O1B C9B C10B C11B . . . . -177.8(3) ?
    C8B C9B C10B C11B . . . . 2.0(4) ?
    C16B O2B C11B C10B . . . . -1.9(4) ?
    C16B O2B C11B C12B . . . . 178.6(2) ?
    C9B C10B C11B O2B . . . . -178.3(3) ?
    C9B C10B C11B C12B . . . . 1.2(4) ?
    C17B O3B C12B C13B . . . . 4.9(4) ?
    C17B O3B C12B C11B . . . . -176.0(3) ?
    O2B C11B C12B O3B . . . . -2.8(4) ?
    C10B C11B C12B O3B . . . . 177.7(2) ?
    O2B C11B C12B C13B . . . . 176.5(3) ?
    C10B C11B C12B C13B . . . . -3.1(4) ?
    O3B C12B C13B C8B . . . . -179.1(3) ?
    C11B C12B C13B C8B . . . . 1.8(4) ?
    C9B C8B C13B C12B . . . . 1.2(4) ?
    C7B C8B C13B C12B . . . . -179.5(3) ?
    O6B S1B C18B C19B . . . . 129.7(2) ?
    O5B S1B C18B C19B . . . . -110.1(3) ?
    O4B S1B C18B C19B . . . . 8.8(3) ?
    O6B S1B C18B C23B . . . . -50.5(3) ?
    O5B S1B C18B C23B . . . . 69.7(3) ?
    O4B S1B C18B C23B . . . . -171.4(2) ?
    C23B C18B C19B C20B . . . . -0.7(4) ?
    S1B C18B C19B C20B . . . . 179.1(2) ?
    C18B C19B C20B C21B . . . . -0.3(5) ?
    C19B C20B C21B C22B . . . . 1.3(5) ?
    C20B C21B C22B C23B . . . . -1.4(5) ?
    C21B C22B C23B C18B . . . . 0.4(5) ?
    C19B C18B C23B C22B . . . . 0.7(4) ?
    S1B C18B C23B C22B . . . . -179.1(2) ?
loop_
    _geom_hbond_atom_site_label_D
    _geom_hbond_atom_site_label_H
    _geom_hbond_atom_site_label_A
    _geom_hbond_site_symmetry_A
    _geom_hbond_distance_DH
    _geom_hbond_distance_HA
    _geom_hbond_distance_DA
    _geom_hbond_angle_DHA
    _geom_hbond_publ_flag
    O1W H1W1 O5B 1_555 1.07 1.88 2.919(3) 161 y
    O1W H2W1 O6A 1_555 0.99 1.87 2.843(3) 169 y
    O2W H1W2 O5A 1_565 0.93 1.98 2.894(3) 169 y
    O2W H2W2 O4B 1_555 0.94 1.97 2.884(4) 163 y
    C1A H1AA O4A 1_655 0.93 2.24 3.159(4) 169 y
    C4A H4AA O6A 1_555 0.93 2.51 3.394(3) 160 y
    C1B H1BA O6B 2_566 0.93 2.34 3.216(4) 157 y
    C4B H4BA O4B 2_666 0.93 2.39 3.198(3) 145 y
    C6B H6BA O5B 1_455 0.93 2.54 3.419(4) 158 y
    C14B H14D O6B 2_566 0.96 2.39 3.307(4) 160 y
    C14B H14F O5B 1_455 0.96 2.51 3.331(4) 143 y
    C19A H19A O1W 1_555 0.93 2.59 3.477(4) 160 y
    C20A H20A O2B 2_665 0.93 2.60 3.393(5) 144 y
    C3A H3AA Cg5 1_555 0.93 2.78 3.688(3) 164 y
    C16A H16C Cg6 2_666 0.96 2.79 3.453(4) 127 y
_iucr_refine_instructions_details
;
TITL cm10bam in P-1 (100K)_
CELL 0.71073  11.2458  13.5995  15.3604  73.345  84.623  82.842
ZERR    4.00   0.0004   0.0005   0.0006   0.002   0.002   0.002
LATT  1
SFAC C H N O S
UNIT 92 108 4 28 4
SIZE 0.163 0.216 0.444
L.S. 10
BOND $H
FMAP 2 1 60
OMIT -4 55
PLAN 20
ACTA
CONF
WGHT    0.079100    1.881800
FVAR       0.21705   0.94801
O1A   4    0.645067    0.117312    0.516206    11.00000    0.01372    0.05920 =
         0.02686   -0.01039   -0.00171   -0.00279
O2A   4    0.691380    0.046276    0.839180    11.00000    0.01710    0.05344 =
         0.02705   -0.01158    0.00210   -0.00358
O3A   4    0.917093    0.062239    0.810367    11.00000    0.01522    0.04822 =
         0.03152   -0.01244   -0.00262   -0.00243
N1A   3    1.157493    0.164587    0.327458    11.00000    0.01158    0.02835 =
         0.02783   -0.01079   -0.00131   -0.00142
C1A   1    1.197815    0.185666    0.239333    11.00000    0.01548    0.03628 =
         0.03380   -0.00849    0.00132   -0.00227
AFIX  43
H1AA  2    1.279464    0.190094    0.224619    11.00000   -1.20000
AFIX   0
C2A   1    1.122038    0.200790    0.170663    11.00000    0.02168    0.04821 =
         0.02994   -0.01180   -0.00004   -0.00008
AFIX  43
H2AA  2    1.151201    0.215373    0.110126    11.00000   -1.20000
AFIX   0
C3A   1    1.000133    0.193667    0.194258    11.00000    0.02004    0.04181 =
         0.04195   -0.01345   -0.00652   -0.00066
AFIX  43
H3AA  2    0.946541    0.202574    0.149379    11.00000   -1.20000
AFIX   0
C4A   1    0.959542    0.173448    0.284017    11.00000    0.01126    0.03090 =
         0.04796   -0.01512   -0.00182   -0.00261
AFIX  43
H4AA  2    0.877911    0.169495    0.299178    11.00000   -1.20000
AFIX   0
C5A   1    1.037314    0.158701    0.352970    11.00000    0.01358    0.02667 =
         0.03391   -0.01053    0.00280   -0.00017
C6A   1    0.998302    0.137282    0.447247    11.00000    0.02159    0.05051 =
         0.03591   -0.01236   -0.00314    0.00077
AFIX  43
H6AA  2    1.055484    0.128244    0.489608    11.00000   -1.20000
AFIX   0
C7A   1    0.881629    0.129537    0.477741    11.00000    0.02447    0.03826 =
         0.04199   -0.01087   -0.00312   -0.00071
AFIX  43
H7AA  2    0.826327    0.138232    0.434081    11.00000   -1.20000
AFIX   0
C8A   1    0.834757    0.109013    0.571814    11.00000    0.01564    0.04312 =
         0.02931   -0.01051    0.00171   -0.00027
C9A   1    0.710366    0.102764    0.590213    11.00000    0.01483    0.03382 =
         0.02505   -0.00663   -0.00137    0.00054
C10A  1    0.659879    0.081280    0.678477    11.00000    0.01091    0.03134 =
         0.03106   -0.01013    0.00068   -0.00049
AFIX  43
H10A  2    0.577800    0.076304    0.689468    11.00000   -1.20000
AFIX   0
C11A  1    0.731658    0.067220    0.750310    11.00000    0.01677    0.02912 =
         0.02583   -0.00838    0.00075    0.00000
C12A  1    0.856427    0.075020    0.733813    11.00000    0.01653    0.02942 =
         0.02763   -0.01083   -0.00460    0.00214
C13A  1    0.906304    0.094659    0.646619    11.00000    0.00994    0.03685 =
         0.03615   -0.01215    0.00093   -0.00071
AFIX  43
H13A  2    0.988599    0.098670    0.636207    11.00000   -1.20000
AFIX   0
C14A  1    1.246913    0.150300    0.395877    11.00000    0.01174    0.03729 =
         0.03368   -0.01159   -0.00254   -0.00224
AFIX 137
H14A  2    1.325616    0.156169    0.365928    11.00000   -1.50000
H14B  2    1.244593    0.083228    0.438488    11.00000   -1.50000
H14C  2    1.228595    0.202227    0.427642    11.00000   -1.50000
AFIX   0
C15A  1    0.517069    0.118459    0.530612    11.00000    0.01610    0.04693 =
         0.03448   -0.00810   -0.00330   -0.00269
AFIX 137
H15A  2    0.481847    0.134374    0.472992    11.00000   -1.50000
H15B  2    0.486523    0.169821    0.561040    11.00000   -1.50000
H15C  2    0.497180    0.051949    0.567444    11.00000   -1.50000
AFIX   0
C16A  1    0.563925    0.049173    0.857549    11.00000    0.01785    0.04891 =
         0.02985   -0.00724    0.00611   -0.00171
AFIX 137
H16A  2    0.545418    0.037122    0.921804    11.00000   -1.50000
H16B  2    0.534354   -0.003282    0.837317    11.00000   -1.50000
H16C  2    0.526590    0.115619    0.825834    11.00000   -1.50000
AFIX   0
C17A  1    1.043402    0.071107    0.796705    11.00000    0.01923    0.04182 =
         0.04119   -0.01362   -0.00631   -0.00296
AFIX 137
H17A  2    1.076026    0.063603    0.854086    11.00000   -1.50000
H17B  2    1.057043    0.137555    0.756200    11.00000   -1.50000
H17C  2    1.081857    0.018111    0.770664    11.00000   -1.50000
AFIX   0
S1A   5    0.599909    0.155678    0.238976    11.00000    0.01324    0.03867 =
         0.03232   -0.00946    0.00187   -0.00533
PART   1
O4A   4    0.478207    0.197478    0.216971    21.00000    0.01218    0.06121 =
         0.04373   -0.01183   -0.00039   -0.00139
O5A   4    0.611859    0.044752    0.280391    21.00000    0.03382    0.03790 =
         0.04035   -0.00583    0.00372   -0.00932
O6A   4    0.655143    0.211393    0.290297    21.00000    0.02254    0.04289 =
         0.03439   -0.01295    0.00047   -0.00515
PART   2
O4AA  4    0.488297    0.113291    0.220617   -21.00000    0.02777
O5AA  4    0.665465    0.098633    0.313135   -21.00000    0.03601
O6AA  4    0.558500    0.261802    0.245177   -21.00000    0.02109
PART   0
C18A  1    0.685594    0.174787    0.133018    11.00000    0.00935    0.03614 =
         0.02975   -0.00901   -0.00425   -0.00189
C19A  1    0.721537    0.271759    0.088483    11.00000    0.01551    0.03650 =
         0.03460   -0.01021   -0.00411    0.00205
AFIX  43
H19A  2    0.697662    0.327248    0.112311    11.00000   -1.20000
AFIX   0
C20A  1    0.793411    0.285113    0.008094    11.00000    0.02252    0.04013 =
         0.03183   -0.00017   -0.00578   -0.00134
AFIX  43
H20A  2    0.819066    0.349426   -0.021434    11.00000   -1.20000
AFIX   0
C21A  1    0.826653    0.203202   -0.027852    11.00000    0.02433    0.05388 =
         0.02378   -0.00607   -0.00341    0.00438
AFIX  43
H21A  2    0.875666    0.212361   -0.081206    11.00000   -1.20000
AFIX   0
C22A  1    0.788049    0.107841    0.014410    11.00000    0.02229    0.04553 =
         0.03789   -0.01716   -0.00344    0.00518
AFIX  43
H22A  2    0.809118    0.053347   -0.011139    11.00000   -1.20000
AFIX   0
C23A  1    0.717661    0.093500    0.095184    11.00000    0.01604    0.03626 =
         0.03837   -0.00924   -0.00475   -0.00161
AFIX  43
H23A  2    0.691855    0.029093    0.124102    11.00000   -1.20000
AFIX   0
O1B   4    0.281115    0.391900    0.415837    11.00000    0.01294    0.05629 =
         0.03230   -0.01730   -0.00377    0.00061
O2B   4    0.253595    0.457136    0.090768    11.00000    0.01373    0.04561 =
         0.03004   -0.00978    0.00223   -0.00133
O3B   4    0.024356    0.474819    0.110177    11.00000    0.01407    0.05130 =
         0.02532   -0.01197   -0.00142    0.00139
N1B   3   -0.242652    0.359881    0.582818    11.00000    0.01415    0.03021 =
         0.02762   -0.00688   -0.00188   -0.00030
C1B   1   -0.290714    0.336689    0.669006    11.00000    0.01603    0.03747 =
         0.03223   -0.00332    0.00345    0.00098
AFIX  43
H1BA  2   -0.372583    0.330374    0.679456    11.00000   -1.20000
AFIX   0
C2B   1   -0.222870    0.322302    0.740961    11.00000    0.02147    0.03781 =
         0.03024   -0.00486    0.00098    0.00492
AFIX  43
H2BA  2   -0.257411    0.306645    0.800095    11.00000   -1.20000
AFIX   0
C3B   1   -0.100151    0.331512    0.724289    11.00000    0.02431    0.03046 =
         0.02887   -0.00788   -0.00687    0.00174
AFIX  43
H3BA  2   -0.051813    0.322806    0.772406    11.00000   -1.20000
AFIX   0
C4B   1   -0.051021    0.353528    0.636346    11.00000    0.01371    0.03047 =
         0.03429   -0.00704   -0.00352   -0.00136
AFIX  43
H4BA  2    0.031051    0.358616    0.625505    11.00000   -1.20000
AFIX   0
C5B   1   -0.122446    0.368429    0.562794    11.00000    0.01378    0.02956 =
         0.02956   -0.00766   -0.00177    0.00047
C6B   1   -0.076759    0.396347    0.469061    11.00000    0.01837    0.04510 =
         0.03310   -0.00930   -0.00284    0.00040
AFIX  43
H6BA  2   -0.131341    0.419462    0.423832    11.00000   -1.20000
AFIX   0
C7B   1    0.041781    0.390478    0.443868    11.00000    0.02160    0.03349 =
         0.03537   -0.01050   -0.00330   -0.00098
AFIX  43
H7BA  2    0.094401    0.371540    0.490482    11.00000   -1.20000
AFIX   0
C8B   1    0.094721    0.410434    0.352724    11.00000    0.01472    0.03946 =
         0.02692   -0.00992   -0.00056    0.00015
C9B   1    0.221042    0.408688    0.338972    11.00000    0.01692    0.03240 =
         0.03043   -0.01122   -0.00601    0.00259
C10B  1    0.277683    0.423591    0.252756    11.00000    0.01152    0.02993 =
         0.03593   -0.01079   -0.00091   -0.00219
AFIX  43
H10B  2    0.360971    0.420119    0.245072    11.00000   -1.20000
AFIX   0
C11B  1    0.208714    0.443785    0.177862    11.00000    0.01900    0.02538 =
         0.02783   -0.00926    0.00148   -0.00142
C12B  1    0.081711    0.451068    0.188998    11.00000    0.01454    0.02956 =
         0.02846   -0.01019   -0.00164   -0.00059
C13B  1    0.027764    0.433092    0.275103    11.00000    0.01158    0.03636 =
         0.03548   -0.01300   -0.00031   -0.00215
AFIX  43
H13B  2   -0.055508    0.435940    0.282490    11.00000   -1.20000
AFIX   0
C14B  1   -0.324716    0.374245    0.508992    11.00000    0.01696    0.05140 =
         0.03113   -0.00319   -0.00453   -0.00704
AFIX 137
H14D  2   -0.404566    0.362937    0.535003    11.00000   -1.50000
H14E  2   -0.298082    0.325858    0.474632    11.00000   -1.50000
H14F  2   -0.324612    0.443237    0.469557    11.00000   -1.50000
AFIX   0
C15B  1    0.409263    0.386303    0.406709    11.00000    0.01573    0.06017 =
         0.03811   -0.01467   -0.00777    0.00103
AFIX 137
H15D  2    0.440449    0.368265    0.465949    11.00000   -1.50000
H15E  2    0.433477    0.452069    0.371600    11.00000   -1.50000
H15F  2    0.439927    0.334817    0.376448    11.00000   -1.50000
AFIX   0
C16B  1    0.381325    0.452960    0.074746    11.00000    0.01528    0.05048 =
         0.03875   -0.01542    0.00759   -0.00404
AFIX 137
H16D  2    0.401747    0.466074    0.010631    11.00000   -1.50000
H16E  2    0.417169    0.385803    0.106169    11.00000   -1.50000
H16F  2    0.410733    0.504201    0.096693    11.00000   -1.50000
AFIX   0
C17B  1   -0.104772    0.489721    0.117968    11.00000    0.01393    0.06145 =
         0.03541   -0.01762   -0.00362    0.00298
AFIX 137
H17D  2   -0.135106    0.510557    0.058327    11.00000   -1.50000
H17E  2   -0.129976    0.542251    0.148212    11.00000   -1.50000
H17F  2   -0.135349    0.426292    0.152560    11.00000   -1.50000
AFIX   0
S1B   5    0.685160    0.652302    0.304449    11.00000    0.01327    0.03659 =
         0.02987   -0.00901   -0.00152    0.00125
O4B   4    0.774263    0.711876    0.322961    11.00000    0.02494    0.05045 =
         0.04422   -0.01317   -0.00925   -0.00710
O5B   4    0.733083    0.546632    0.310939    11.00000    0.03971    0.03888 =
         0.03704   -0.00552   -0.00561    0.00402
O6B   4    0.571930    0.660551    0.356004    11.00000    0.01619    0.07900 =
         0.03465   -0.01769    0.00012    0.00300
C18B  1    0.653233    0.708148    0.188210    11.00000    0.01220    0.03184 =
         0.03078   -0.01094   -0.00131    0.00317
C19B  1    0.721361    0.782256    0.132121    11.00000    0.02048    0.03686 =
         0.03640   -0.01430    0.00192   -0.00368
AFIX  43
H19B  2    0.783795    0.804159    0.155086    11.00000   -1.20000
AFIX   0
C20B  1    0.695911    0.823635    0.041450    11.00000    0.03336    0.03295 =
         0.03626   -0.00637    0.00550   -0.00301
AFIX  43
H20B  2    0.741298    0.873659    0.003661    11.00000   -1.20000
AFIX   0
C21B  1    0.603439    0.790996    0.006820    11.00000    0.03854    0.03787 =
         0.03024   -0.00968   -0.00643    0.00735
AFIX  43
H21B  2    0.587708    0.817887   -0.054311    11.00000   -1.20000
AFIX   0
C22B  1    0.535159    0.718765    0.063199    11.00000    0.02953    0.03628 =
         0.04377   -0.01599   -0.01191    0.00291
AFIX  43
H22B  2    0.471917    0.697871    0.040293    11.00000   -1.20000
AFIX   0
C23B  1    0.559297    0.676749    0.153571    11.00000    0.01884    0.03353 =
         0.03682   -0.01099   -0.00221   -0.00146
AFIX  43
H23B  2    0.512771    0.627517    0.191200    11.00000   -1.20000
AFIX   0
O1W   4    0.604323    0.429120    0.225356    11.00000    0.03635    0.04201 =
         0.06413   -0.01891   -0.00145   -0.00287
AFIX   3
H1W1  2    0.648003    0.485110    0.244156    11.00000   -1.50000
H2W1  2    0.621303    0.354810    0.255746    11.00000   -1.50000
AFIX   0
O2W   4    0.775729    0.888108    0.391598    11.00000    0.02729    0.05959 =
         0.04325   -0.01907   -0.00615    0.00187
AFIX   3
H1W2  2    0.731229    0.943338    0.354078    11.00000   -1.50000
H2W2  2    0.765729    0.825238    0.379878    11.00000   -1.50000
HKLF 4
REM  cm10bam in P-1 (100K)_
REM R1 =  0.0664 for   6560 Fo > 4sig(Fo)  and  0.1099 for all  10142 data
REM    598 parameters refined using      0 restraints
END
WGHT      0.0791      1.8818
REM Highest difference peak  0.723,  deepest hole -0.453,  1-sigma level  0.073
Q1    1   0.8835  0.2135  0.4775  11.00000  0.05    0.72
Q2    1  -0.0923  0.3182  0.4788  11.00000  0.05    0.69
Q3    1   0.0397  0.2966  0.4522  11.00000  0.05    0.67
Q4    1   0.7308  0.3624  0.3055  11.00000  0.05    0.67
Q5    1   1.0250  0.2043  0.4487  11.00000  0.05    0.57
Q6    1   0.6773  0.6798  0.2428  11.00000  0.05    0.54
Q7    1   0.9058  0.0410  0.4966  11.00000  0.05    0.46
Q8    1   0.0865  0.3428  0.3600  11.00000  0.05    0.44
Q9    1   0.7892  0.6049  0.3238  11.00000  0.05    0.40
Q10   1   0.5935  0.0836  0.2379  11.00000  0.05    0.39
Q11   1   0.6609  0.1796  0.5135  11.00000  0.05    0.36
Q12   1   1.0438  0.0706  0.4783  11.00000  0.05    0.36
Q13   1   0.6655  0.5798  0.3138  11.00000  0.05    0.35
Q14   1   0.7451  1.0191  0.3980  11.00000  0.05    0.34
Q15   1   0.6392  0.1642  0.1788  11.00000  0.05    0.33
Q16   1   0.8609  0.1618  0.5808  11.00000  0.05    0.33
Q17   1   0.5832  0.5536  0.3386  11.00000  0.05    0.32
Q18   1   0.5972  0.2352  0.2358  11.00000  0.05    0.32
Q19   1  -0.2531  0.3882  0.6821  11.00000  0.05    0.30
Q20   1   0.6254  0.6741  0.1629  11.00000  0.05    0.29
;
