# Supplementary material for: 1-Methyl-2-[(E)-2,4,5-trimeth­oxy­styr­yl]­pyridinium benzene­sulfonate mono­hydrate
Source: Acta Crystallogr Sect E Struct Rep Online. 2012 Feb 29;68(Pt 3):o898–9. doi: 10.1107/S1600536812007805 (PMC3297944; doi:10.1107/S1600536812007805)
Supplement: Supplementary file 2 [file e-68-0o898-Isup2.hkl]

# 
# h,k,l, Fc-squared, Fo-squared, sigma(Fo-squared) and status flag 
# 
data_I
_shelx_title ' cm10bam in P-1 (100K)_' 
_shelx_refln_list_code          4 
_shelx_F_calc_maximum      475.05 
_exptl_crystal_F_000       976.00 
_reflns_d_resolution_high  0.7697 
 
loop_ 
 _symmetry_equiv_pos_as_xyz 
 'x, y, z' 
 '-x, -y, -z' 
 
_cell_length_a    11.2458 
_cell_length_b    13.5995 
_cell_length_c    15.3604 
_cell_angle_alpha  73.345 
_cell_angle_beta   84.623 
_cell_angle_gamma  82.842 
 
_shelx_F_squared_multiplier     1.000 
 
loop_ 
 _refln_index_h 
 _refln_index_k 
 _refln_index_l 
 _refln_F_squared_calc 
 _refln_F_squared_meas 
 _refln_F_squared_sigma 
 _refln_observed_status 
   2   0   0     8011.24     9422.81    199.09 o 
   3   0   0     8407.35     9087.92    146.89 o 
   4   0   0      884.47     1131.12     26.59 o 
   5   0   0      381.03      703.66     18.87 o 
   6   0   0     1831.17     2302.86     40.53 o 
   7   0   0      203.30      269.60     15.33 o 
   8   0   0        7.46       13.85      9.95 o 
   9   0   0        1.06       -9.96      9.87 o 
  10   0   0      792.57      724.81     30.54 o 
  11   0   0      335.55      409.09     37.68 o 
  12   0   0        6.63        5.16     13.94 o 
  13   0   0        3.06       -7.66     16.20 o 
  14   0   0       81.09       99.02     28.35 o 
 -14   1   0      175.34      229.43     45.43 o 
 -13   1   0        3.60       13.94     18.29 o 
 -12   1   0        8.20      -12.44     35.51 o 
 -11   1   0        0.74        3.38     11.83 o 
 -10   1   0      128.29      140.07     16.96 o 
  -9   1   0        4.61       -5.27      9.79 o 
  -8   1   0       12.89       -5.86      7.53 o 
  -7   1   0      309.20      313.84     10.98 o 
  -6   1   0      558.77      957.60     18.81 o 
  -5   1   0     2651.52     2784.33     42.39 o 
  -4   1   0     2535.03     3141.08     46.30 o 
  -3   1   0     2877.35     2762.55     42.58 o 
  -2   1   0       52.34       60.57      3.55 o 
  -1   1   0     1307.71     1389.31     23.23 o 
   1   1   0      162.03      147.81      3.70 o 
   2   1   0      655.46      761.96     28.55 o 
   3   1   0       34.63       23.58      6.32 o 
   4   1   0       69.35      138.40      9.46 o 
   5   1   0     2316.38     3039.84     57.29 o 
   6   1   0     3166.34     3454.69     65.43 o 
   7   1   0      687.93      784.44     24.22 o 
   8   1   0       11.98       -0.16      7.71 o 
   9   1   0      375.29      389.32     23.94 o 
  10   1   0      189.36      241.32     21.64 o 
  11   1   0        1.65      -14.20     15.19 o 
  12   1   0       17.41       16.65     13.36 o 
  13   1   0       41.07       50.22     17.86 o 
  14   1   0        2.12       36.47     21.27 o 
 -14   2   0        3.40      -31.20     24.19 o 
 -13   2   0      112.28       69.73     29.66 o 
 -12   2   0        9.11        7.65     16.93 o 
 -11   2   0       40.75       20.06     14.25 o 
 -10   2   0        5.13       25.41     10.70 o 
  -9   2   0      130.34      158.97     16.66 o 
  -8   2   0       23.76        8.38      6.36 o 
  -7   2   0       74.58       83.96      7.27 o 
  -6   2   0      272.74      307.68     13.92 o 
  -5   2   0       47.05       56.05      5.07 o 
  -4   2   0      903.35      852.13     15.00 o 
  -3   2   0      376.20      524.61     10.17 o 
  -2   2   0    12505.55    13554.04    177.23 o 
  -1   2   0     4020.42     4124.34     65.50 o 
   0   2   0       67.27      100.36      7.65 o 
   1   2   0    23778.53    22191.96    376.53 o 
   2   2   0     5708.77     6317.25     81.91 o 
   3   2   0     6092.89     6604.39    113.70 o 
   4   2   0       40.76       29.85      6.41 o 
   5   2   0      322.38      377.34     15.29 o 
   6   2   0     3277.47     3783.17     66.37 o 
   7   2   0       72.70       88.14      9.44 o 
   8   2   0      820.88      769.96     24.96 o 
   9   2   0     1341.36     1271.63     37.03 o 
  10   2   0        1.24        3.73     12.49 o 
  11   2   0      371.63      348.33     27.36 o 
  12   2   0       67.04       52.08     17.14 o 
  13   2   0       97.05       99.87     20.88 o 
  14   2   0        6.66       31.36     18.40 o 
 -13   3   0       16.71       25.39     24.53 o 
 -12   3   0       16.40        6.00     21.87 o 
 -11   3   0       29.74       48.72     22.29 o 
 -10   3   0        1.32       26.57     13.66 o 
  -9   3   0      862.43      842.64     37.15 o 
  -8   3   0      776.32      840.91     37.09 o 
  -7   3   0       35.59       25.61      8.30 o 
  -6   3   0       95.00      100.78      8.06 o 
  -5   3   0        0.22        1.94      3.79 o 
  -4   3   0      167.75      172.41      7.96 o 
  -3   3   0     2653.92     2608.70     40.89 o 
  -2   3   0       33.05       55.96      4.65 o 
  -1   3   0     7015.04     6451.01    133.85 o 
   0   3   0     4546.01     3745.84     54.95 o 
   1   3   0      290.17      214.29      6.63 o 
   2   3   0     2656.36     2726.01     37.11 o 
   3   3   0     4543.92     4179.34     60.57 o 
   4   3   0      191.30      208.81     10.69 o 
   5   3   0     7979.56     8473.52    137.57 o 
   6   3   0     2691.33     3527.42     74.93 o 
   7   3   0       57.08       44.79      9.27 o 
   8   3   0     3887.92     3976.37     84.49 o 
   9   3   0      488.01      482.30     27.37 o 
  10   3   0      369.42      396.24     29.19 o 
  11   3   0       88.51       28.29     15.93 o 
  12   3   0      211.94      193.31     24.66 o 
  13   3   0       44.51       46.69     18.45 o 
  14   3   0       51.98       84.74     21.81 o 
 -13   4   0        3.33        7.58     21.39 o 
 -12   4   0      390.79      335.87     49.65 o 
 -11   4   0      101.85      100.66     29.16 o 
 -10   4   0      137.70      165.66     21.49 o 
  -9   4   0       80.70       56.53     15.23 o 
  -8   4   0       24.45       63.44     21.41 o 
  -7   4   0      165.67      232.26     12.84 o 
  -6   4   0      644.83      699.01     20.33 o 
  -5   4   0      818.93      934.43     28.93 o 
  -4   4   0      430.33      459.82     15.29 o 
  -3   4   0      400.76      429.82     11.51 o 
  -2   4   0     1113.21      961.38     21.20 o 
  -1   4   0    19208.46    18974.38    274.79 o 
   0   4   0    25083.89    24128.36    321.23 o 
   1   4   0    13931.34    13415.09    185.38 o 
   2   4   0     4215.34     4798.39     72.32 o 
   3   4   0     4654.16     4701.99     68.09 o 
   4   4   0     1050.62      909.61     18.07 o 
   5   4   0     2703.74     2976.70     53.14 o 
   6   4   0      171.17      213.74     12.25 o 
   7   4   0      703.39      711.26     24.60 o 
   8   4   0      319.90      324.73     21.80 o 
   9   4   0      208.20      222.81     19.54 o 
  10   4   0     1278.22     1312.72     54.48 o 
  11   4   0     1638.52     1548.26     50.37 o 
  12   4   0      154.07      151.76     23.82 o 
  13   4   0      183.24      244.09     29.24 o 
  14   4   0       75.43      125.39     23.96 o 
 -13   5   0       31.29       24.98     28.00 o 
 -12   5   0        9.39       32.10     26.60 o 
 -11   5   0       39.35       38.42     26.60 o 
 -10   5   0        4.95       53.08     26.48 o 
  -9   5   0        2.63       17.78     14.11 o 
  -8   5   0        3.77       -2.72      7.84 o 
  -7   5   0      270.01      288.28     18.22 o 
  -6   5   0     1109.16     1193.96     33.26 o 
  -5   5   0      709.65      861.12     43.79 o 
  -4   5   0      143.87      135.98     10.41 o 
  -3   5   0      234.58      192.56     11.61 o 
  -2   5   0     2709.05     2569.26     64.62 o 
  -1   5   0       56.76       55.41      5.21 o 
   0   5   0        1.60        2.63      2.96 o 
   1   5   0       74.59       84.91      5.12 o 
   2   5   0      105.76      119.51      6.40 o 
   3   5   0      470.08      447.95     22.37 o 
   4   5   0      467.18      534.92     16.31 o 
   5   5   0      461.77      436.74     15.18 o 
   6   5   0      796.11      820.90     21.69 o 
   7   5   0     2129.67     2096.22     45.87 o 
   8   5   0       72.47       51.50     13.29 o 
   9   5   0     1931.32     1886.97     54.78 o 
  10   5   0      283.99      253.40    101.40 o 
  11   5   0      740.46      684.25     33.38 o 
  12   5   0        0.50       13.19     22.94 o 
  13   5   0       29.92       50.10     24.88 o 
  14   5   0        0.54        3.32     26.06 o 
 -13   6   0       33.30       13.60     26.16 o 
 -12   6   0        0.96       39.92     27.16 o 
 -11   6   0        3.33       16.55     20.43 o 
 -10   6   0       15.42       28.56     23.23 o 
  -9   6   0       42.20       53.23     19.10 o 
  -8   6   0        2.69        6.82      8.90 o 
  -7   6   0      337.76      330.22     18.39 o 
  -6   6   0        1.39       -0.65      6.36 o 
  -5   6   0       27.61       29.33     10.31 o 
  -4   6   0      384.14      422.61     16.96 o 
  -3   6   0      350.66      307.79     24.13 o 
  -2   6   0      171.65      208.85     12.55 o 
  -1   6   0     1230.99     1231.77     26.83 o 
   0   6   0      291.34      297.16     11.17 o 
   1   6   0       97.81      174.82      8.13 o 
   2   6   0      859.72      929.80     17.38 o 
   3   6   0        2.33       -0.21      4.82 o 
   4   6   0       68.03       74.14      6.75 o 
   5   6   0     1088.60     1065.41     21.93 o 
   6   6   0     1264.94     1125.92     24.28 o 
   7   6   0      254.83      247.57     16.04 o 
   8   6   0      656.24      570.67     25.38 o 
   9   6   0      773.94      769.64     29.96 o 
  10   6   0      290.53      286.33     24.22 o 
  11   6   0     2800.98     2509.17     79.50 o 
  12   6   0       64.81       49.20     27.39 o 
  13   6   0      143.31      157.15     25.85 o 
  14   6   0      100.60      121.21     36.55 o 
 -12   7   0       24.86       33.60     29.31 o 
 -11   7   0        2.15       -1.52     21.03 o 
 -10   7   0       11.13      -12.44     18.64 o 
  -9   7   0        9.26        5.94     12.19 o 
  -8   7   0      170.13      159.10     17.78 o 
  -7   7   0        0.77       -2.65     12.65 o 
  -6   7   0      790.86      775.20     26.85 o 
  -5   7   0     1231.15     1360.43     36.81 o 
  -4   7   0      232.38      227.90     12.87 o 
  -3   7   0      522.59      508.45     23.92 o 
  -2   7   0      130.59      105.69     12.12 o 
  -1   7   0      305.48      238.58     12.33 o 
   0   7   0      428.83      443.77     21.49 o 
   1   7   0      948.22      929.92     20.19 o 
   2   7   0       88.09       82.98      7.35 o 
   3   7   0      114.94       99.92      7.28 o 
   4   7   0      192.54      194.20     10.55 o 
   5   7   0     2634.65     2601.06     45.59 o 
   6   7   0       10.48        1.77      4.65 o 
   7   7   0      827.40      896.95     29.77 o 
   8   7   0      954.12      884.55     31.88 o 
   9   7   0      567.49      573.57     33.35 o 
  10   7   0      117.88      138.50     22.47 o 
  11   7   0       98.11       82.93     20.65 o 
  12   7   0      188.71      234.94     28.23 o 
  13   7   0        9.74       63.16     26.73 o 
 -12   8   0      228.44      243.55     49.60 o 
 -11   8   0      192.73      202.58     44.26 o 
 -10   8   0       75.08       65.15     18.87 o 
  -9   8   0      561.53      476.41     35.67 o 
  -8   8   0      101.33       91.30     26.53 o 
  -7   8   0       21.88       19.77     10.03 o 
  -6   8   0       16.50       10.99      7.47 o 
  -5   8   0      139.73      121.51     12.93 o 
  -4   8   0       39.14       38.22     12.40 o 
  -3   8   0      563.22      575.60     26.73 o 
  -2   8   0     1920.65     1813.09     81.15 o 
  -1   8   0       75.03       80.57      8.70 o 
   0   8   0     2459.96     2507.25     49.11 o 
   1   8   0        6.36       19.98      7.17 o 
   2   8   0     1236.30     1350.49     30.35 o 
   3   8   0      220.82      212.23     12.42 o 
   4   8   0      133.49      100.75      9.37 o 
   5   8   0        2.68       -2.11      7.33 o 
   6   8   0       98.65      109.19     11.78 o 
   7   8   0       87.67       63.39     14.08 o 
   8   8   0      820.00      775.26     29.50 o 
   9   8   0      258.82      271.26     38.77 o 
  10   8   0       30.98       -1.47     14.88 o 
  11   8   0       61.45       42.36     19.71 o 
  12   8   0      202.06      220.33     28.08 o 
  13   8   0       50.66       51.68     29.37 o 
 -11   9   0        8.19        6.68     25.07 o 
 -10   9   0        8.74        8.21     15.46 o 
  -9   9   0       25.87        6.96     14.20 o 
  -8   9   0       36.12       25.54     13.66 o 
  -7   9   0       53.57       45.22     14.53 o 
  -6   9   0        8.20        2.18     14.89 o 
  -5   9   0      161.98      191.68     16.98 o 
  -4   9   0      487.35      413.98     18.30 o 
  -3   9   0      201.78      163.92     21.06 o 
  -2   9   0      299.14      284.54     21.34 o 
  -1   9   0       52.53       89.44      9.94 o 
   0   9   0        0.59        4.86      6.11 o 
   1   9   0       46.82       37.90      7.81 o 
   2   9   0      349.94      341.81     15.41 o 
   3   9   0       79.69       61.85      9.07 o 
   4   9   0       91.16       80.11      9.55 o 
   5   9   0       21.06       10.23      9.29 o 
   6   9   0       96.08      108.18     13.19 o 
   7   9   0      249.57      219.67     22.91 o 
   8   9   0        1.88        7.93     13.74 o 
   9   9   0      165.71      184.81     21.38 o 
  10   9   0        2.14       34.47     16.36 o 
  11   9   0      664.74      677.43     39.22 o 
  12   9   0        6.14       27.96     19.34 o 
  13   9   0       27.92       48.67     30.42 o 
 -10  10   0       16.81       14.01     18.29 o 
  -9  10   0        0.46      -20.07     15.03 o 
  -8  10   0       43.58       40.02     27.83 o 
  -7  10   0      463.68      451.97     29.77 o 
  -6  10   0        8.00       -4.63     10.67 o 
  -5  10   0       10.08        4.90     10.78 o 
  -4  10   0       87.45       71.63     12.42 o 
  -3  10   0      607.52      611.71     30.23 o 
  -2  10   0        0.56       -5.70      9.70 o 
  -1  10   0      138.19      162.61     18.29 o 
   0  10   0      243.80      232.47     24.81 o 
   1  10   0       49.95       41.91      9.51 o 
   2  10   0        3.45       -2.72      7.30 o 
   3  10   0      332.78      329.66     17.23 o 
   4  10   0        0.38       -6.28      7.26 o 
   5  10   0      120.66       96.09     12.30 o 
   6  10   0      670.19      584.06     28.08 o 
   7  10   0       46.01       50.68     12.82 o 
   8  10   0        1.03        6.57     12.62 o 
   9  10   0      405.70      393.23     27.70 o 
  10  10   0       43.13       60.47     23.10 o 
  11  10   0      442.95      551.44     50.01 o 
  12  10   0       50.49       57.73     27.44 o 
 -10  11   0       46.69       50.17     21.77 o 
  -9  11   0        0.48       -2.42     20.55 o 
  -8  11   0        8.84        3.56     15.38 o 
  -7  11   0      461.27      502.60     32.66 o 
  -6  11   0      263.09      322.34     28.33 o 
  -5  11   0        4.80        3.32     11.62 o 
  -4  11   0        8.79       18.17     10.61 o 
  -3  11   0      279.24      260.73     48.03 o 
  -2  11   0      601.77      621.47     30.83 o 
  -1  11   0       50.30       22.14     14.40 o 
   0  11   0      345.74      305.72     23.82 o 
   1  11   0       25.24       11.13      8.56 o 
   2  11   0       60.25       49.46     10.93 o 
   3  11   0       93.47       88.92     12.41 o 
   4  11   0      490.26      471.64     21.20 o 
   5  11   0      394.95      343.42     17.99 o 
   6  11   0       10.88       23.45     10.39 o 
   7  11   0      516.07      425.47     29.54 o 
   8  11   0      235.42      257.31     24.61 o 
   9  11   0        4.37      -14.15     23.80 o 
  10  11   0        0.11       42.67     20.54 o 
  11  11   0      117.64      157.67     33.80 o 
  -9  12   0      187.16      123.42     24.65 o 
  -8  12   0      459.53      481.47     36.48 o 
  -7  12   0       46.69       20.19     14.60 o 
  -6  12   0       53.96       54.67     16.72 o 
  -5  12   0      185.77      192.92     23.33 o 
  -4  12   0       53.95       42.68     13.40 o 
  -3  12   0      107.30      129.21     30.37 o 
  -2  12   0       23.61       19.30     14.84 o 
  -1  12   0       89.95       71.16     18.30 o 
   0  12   0       15.03       30.89     13.16 o 
   1  12   0        1.21        4.14     10.85 o 
   2  12   0       98.67       72.57     16.54 o 
   3  12   0        3.08       13.15      9.61 o 
   4  12   0        0.50       20.68      9.21 o 
   5  12   0       18.05        3.10      9.21 o 
   6  12   0        0.43       -1.89     10.97 o 
   7  12   0      209.17      200.61     21.85 o 
   8  12   0        6.08       13.06     25.61 o 
   9  12   0       28.38       46.65     30.58 o 
  10  12   0        3.30      -11.02     27.05 o 
  11  12   0      116.80      199.74     88.30 o 
  -8  13   0      115.38      132.64     24.00 o 
  -7  13   0        6.06        9.24     15.47 o 
  -6  13   0      136.56      138.79     26.88 o 
  -5  13   0       28.75       23.07     20.90 o 
  -4  13   0      143.50       60.04     15.81 o 
  -3  13   0       14.70       39.12     24.90 o 
  -2  13   0       74.82       67.86     27.19 o 
  -1  13   0        3.42        6.96     16.43 o 
   0  13   0       54.47       46.01     17.47 o 
   1  13   0       63.42       97.38     20.12 o 
   2  13   0       16.33       32.98     12.96 o 
   3  13   0        5.63        7.42     11.93 o 
   4  13   0        4.08       15.55      9.92 o 
   5  13   0      199.22      252.67     21.96 o 
   6  13   0      162.85      139.71     17.69 o 
   7  13   0        2.48       -5.32     13.07 o 
   8  13   0       39.31       42.25     17.34 o 
   9  13   0      134.29      195.75     36.64 o 
  10  13   0      189.29      183.06     37.78 o 
  -6  14   0       16.62        2.21     16.62 o 
  -5  14   0       16.32       21.18     14.46 o 
  -4  14   0        9.43        1.13     12.45 o 
  -3  14   0        5.39       11.56     23.30 o 
  -2  14   0       52.79       61.56     27.68 o 
  -1  14   0        2.03       -9.01     20.62 o 
   0  14   0       49.05       55.41     25.95 o 
   1  14   0        5.78       12.61     20.83 o 
   2  14   0       99.79      163.42     25.98 o 
   3  14   0       50.10       67.85     18.73 o 
   4  14   0       21.23       42.74     12.97 o 
   5  14   0       10.49       20.07     13.38 o 
   6  14   0        4.44       27.52     16.74 o 
   7  14   0        0.10       -4.97     13.69 o 
   8  14   0       37.95       43.06     18.60 o 
   9  14   0       22.10       24.11     24.13 o 
  -5  15   0       38.50       50.07     17.54 o 
  -4  15   0       84.37      119.56     19.91 o 
  -3  15   0       20.86       23.97     27.45 o 
  -2  15   0        2.51       21.52     28.09 o 
  -1  15   0       16.08       21.73     26.00 o 
   0  15   0        0.30       -4.70     22.76 o 
   1  15   0        6.70      -16.15     20.20 o 
   2  15   0       28.57       24.88     23.48 o 
   3  15   0        1.77       13.75     17.23 o 
   4  15   0       16.49       13.79     14.66 o 
   5  15   0       19.54       -4.53     14.63 o 
   6  15   0       24.14       75.44     26.11 o 
   7  15   0       79.00       75.66     22.42 o 
   8  15   0       24.68       72.60     35.95 o 
  -3  16   0        5.41       28.29     30.84 o 
  -2  16   0       14.24        9.14     27.35 o 
  -1  16   0       48.75      113.14     37.58 o 
   0  16   0      112.97      102.52     34.97 o 
   1  16   0       11.36       36.42     26.93 o 
   2  16   0       44.12       85.91     30.70 o 
   3  16   0      164.95      173.00     28.15 o 
   4  16   0       20.45       20.62     16.93 o 
   5  16   0       59.40       43.40     18.39 o 
   6  16   0        0.67        5.68     16.56 o 
  -5 -16   1        4.82        3.25     16.55 o 
  -4 -16   1        7.61       58.00     20.09 o 
  -3 -16   1        1.43       12.19     19.22 o 
  -2 -16   1       86.50       78.47     34.04 o 
  -1 -16   1       76.82       55.72     33.01 o 
   0 -16   1        0.69       11.08     26.82 o 
   1 -16   1       34.69       39.59     29.89 o 
   2 -16   1       37.51       51.79     31.66 o 
  -7 -15   1        6.75        9.84     22.09 o 
  -6 -15   1       54.97       46.62     18.14 o 
  -5 -15   1       14.87       10.09     24.66 o 
  -4 -15   1        4.80       14.18     15.64 o 
  -3 -15   1       21.32       57.57     26.10 o 
  -2 -15   1        1.33       11.42     36.59 o 
  -1 -15   1       64.80       64.56     28.54 o 
   0 -15   1        0.61        8.85     23.22 o 
   1 -15   1      112.76      120.40     35.48 o 
   2 -15   1       13.59       27.10     27.03 o 
   3 -15   1       46.80       62.24     32.54 o 
   4 -15   1        0.54        2.65     15.03 o 
  -8 -14   1        3.31       17.08     19.01 o 
  -7 -14   1        4.76      -17.11     14.08 o 
  -6 -14   1       30.53        6.14     16.49 o 
  -5 -14   1       94.00       92.07     16.32 o 
  -4 -14   1       52.05       93.34     17.84 o 
  -3 -14   1        2.29        1.13     13.47 o 
  -2 -14   1       86.74      139.27     25.33 o 
  -1 -14   1      196.77      252.47     31.21 o 
   0 -14   1      113.99      182.22     38.13 o 
   1 -14   1       33.22       14.10     23.14 o 
   2 -14   1        7.65       10.50     23.07 o 
   3 -14   1        0.72       -2.29     22.23 o 
   4 -14   1       16.94       28.98     13.66 o 
   5 -14   1       17.78       12.18     19.85 o 
   6 -14   1       12.38       31.30     16.74 o 
 -10 -13   1        4.61       63.98     37.23 o 
  -9 -13   1        3.91       -4.84     25.51 o 
  -8 -13   1       48.07       44.18     17.65 o 
  -7 -13   1        1.79      -10.41     12.62 o 
  -6 -13   1       10.54       23.37     14.36 o 
  -5 -13   1      120.38      148.98     17.31 o 
  -4 -13   1      120.00      117.57     15.58 o 
  -3 -13   1        3.73       21.20     12.89 o 
  -2 -13   1       24.63       40.24     24.05 o 
  -1 -13   1      126.41      152.25     24.02 o 
   0 -13   1       40.52       42.31     22.17 o 
   1 -13   1       99.22      108.15     31.01 o 
   2 -13   1       11.98        4.91     20.54 o 
   3 -13   1       21.88       22.77     22.07 o 
   4 -13   1        3.99       34.61     25.73 o 
   5 -13   1        9.91        6.95     19.42 o 
   6 -13   1       13.21       -4.93     14.16 o 
   7 -13   1        0.06       -1.72     15.68 o 
 -10 -12   1       23.00       25.56     23.61 o 
  -9 -12   1       73.28       98.21     21.94 o 
  -8 -12   1        9.61        2.60     14.96 o 
  -7 -12   1        0.09       -0.13     17.96 o 
  -6 -12   1       34.72       44.11     12.37 o 
  -5 -12   1      139.15      122.50     14.10 o 
  -4 -12   1       50.66       51.87     11.10 o 
  -3 -12   1      443.76      423.25     21.29 o 
  -2 -12   1      102.72      132.25     14.03 o 
  -1 -12   1       51.92       51.08     17.47 o 
   0 -12   1       63.96       69.30     18.35 o 
   1 -12   1        7.72       18.19     12.27 o 
   2 -12   1        4.71       14.96     20.04 o 
   3 -12   1       95.97       81.93     28.27 o 
   4 -12   1        7.27       -5.59     17.95 o 
   5 -12   1        9.18       11.64     12.90 o 
   6 -12   1        0.05        2.15     13.65 o 
   7 -12   1        2.51       12.71     15.20 o 
   8 -12   1      131.32      165.74     25.73 o 
 -11 -11   1       91.15      156.16     35.99 o 
 -10 -11   1        3.82       33.53     35.23 o 
  -9 -11   1       59.41       46.25     26.49 o 
  -8 -11   1       14.36       27.52     13.81 o 
  -7 -11   1      131.16      105.31     15.04 o 
  -6 -11   1      671.02      662.35     22.90 o 
  -5 -11   1      492.75      461.65     19.74 o 
  -4 -11   1       71.85       57.56     10.75 o 
  -3 -11   1      150.08      119.99     13.36 o 
  -2 -11   1       79.30       96.75     11.75 o 
  -1 -11   1        1.12        1.29      8.75 o 
   0 -11   1      136.21      141.53     17.67 o 
   1 -11   1      227.92      279.68     24.47 o 
   2 -11   1      140.95      124.30     17.14 o 
   3 -11   1        5.91       31.59     11.70 o 
   4 -11   1      712.75      630.61     52.48 o 
   5 -11   1      346.54      284.35     26.02 o 
   6 -11   1       51.40       84.35     17.45 o 
   7 -11   1       51.72       24.35     14.68 o 
   8 -11   1        5.86       -5.89     17.46 o 
   9 -11   1       93.97      109.17     23.05 o 
 -12 -10   1      214.74      257.16     31.38 o 
 -11 -10   1       80.70       98.57     21.44 o 
 -10 -10   1        0.79       21.17     16.22 o 
  -9 -10   1       16.45        5.26     15.49 o 
  -8 -10   1      280.32      309.65     25.85 o 
  -7 -10   1        8.69        0.86     11.53 o 
  -6 -10   1       30.57       13.12     10.00 o 
  -5 -10   1       58.74       61.63     10.49 o 
  -4 -10   1       45.56       29.31      8.71 o 
  -3 -10   1      135.81       97.27     11.19 o 
  -2 -10   1      407.10      427.74     18.37 o 
  -1 -10   1        4.77       11.92      7.65 o 
   0 -10   1        1.44        9.62      7.43 o 
   1 -10   1        0.65       14.24      8.83 o 
   2 -10   1      225.38      226.78     21.34 o 
   3 -10   1       64.92       61.51     14.36 o 
   4 -10   1        5.64       14.78     10.21 o 
   5 -10   1       25.17       23.16     10.98 o 
   6 -10   1       94.57       80.59     16.86 o 
   7 -10   1        1.57       20.17     13.33 o 
   8 -10   1       67.50       60.24     17.75 o 
   9 -10   1      164.76      158.12     25.52 o 
  10 -10   1      296.18      200.04     28.37 o 
 -12  -9   1        0.54       31.02     27.64 o 
 -11  -9   1      128.15      130.51     24.61 o 
 -10  -9   1      271.81      332.09     27.70 o 
  -9  -9   1      376.53      406.72     32.38 o 
  -8  -9   1      289.73      254.92     23.81 o 
  -7  -9   1      161.08      161.82     20.01 o 
  -6  -9   1      191.24      151.09     15.73 o 
  -5  -9   1      900.34      862.48     25.99 o 
  -4  -9   1      166.38      159.39     11.79 o 
  -3  -9   1      124.28      135.90     12.16 o 
  -2  -9   1        0.90        5.72      8.92 o 
  -1  -9   1        3.00        1.88      6.36 o 
   0  -9   1      154.35      142.64     11.74 o 
   1  -9   1      468.44      475.85     18.26 o 
   2  -9   1      204.52      185.86     18.25 o 
   3  -9   1      606.41      548.99     29.12 o 
   4  -9   1      100.75       93.00     15.31 o 
   5  -9   1      663.09      667.28     50.52 o 
   6  -9   1      946.02      902.48     38.85 o 
   7  -9   1        4.75        6.83     11.83 o 
   8  -9   1      251.60      288.56     35.56 o 
   9  -9   1       42.76       26.88     15.93 o 
  10  -9   1       23.00       12.76     21.66 o 
  11  -9   1       69.99        4.61     26.56 o 
 -13  -8   1        6.71       45.99     21.44 o 
 -12  -8   1        3.11        2.04     22.32 o 
 -11  -8   1      212.64      206.01     28.11 o 
 -10  -8   1      214.16      221.07     29.41 o 
  -9  -8   1       24.96       31.69     15.50 o 
  -8  -8   1      231.53      207.26     21.61 o 
  -7  -8   1      126.07       99.06     17.37 o 
  -6  -8   1        4.56        1.30      9.65 o 
  -5  -8   1      330.74      268.56     16.37 o 
  -4  -8   1        0.34        8.89      5.82 o 
  -3  -8   1      224.97      220.51     12.96 o 
  -2  -8   1      991.74      932.35     24.89 o 
  -1  -8   1      126.47      143.46     11.17 o 
   0  -8   1       75.25       83.79      8.42 o 
   1  -8   1      208.67      218.55     13.70 o 
   2  -8   1      154.31      192.19     28.36 o 
   3  -8   1       13.60        8.25      8.61 o 
   4  -8   1      159.84      161.30     21.68 o 
   5  -8   1       31.12       26.28      8.55 o 
   6  -8   1      994.08      984.53     32.20 o 
   7  -8   1      423.77      422.62     36.15 o 
   8  -8   1      925.96      927.02     43.28 o 
   9  -8   1      805.89      854.87     42.75 o 
  10  -8   1       57.52       46.81     17.32 o 
  11  -8   1       70.99       89.40     35.06 o 
 -13  -7   1       30.31       53.07     19.77 o 
 -12  -7   1       19.21       52.24     20.76 o 
 -11  -7   1      536.11      474.04     35.64 o 
 -10  -7   1       30.80       30.82     16.37 o 
  -9  -7   1      109.72       97.37     18.13 o 
  -8  -7   1       36.31       27.21     15.78 o 
  -7  -7   1      458.85      479.65     29.93 o 
  -6  -7   1       42.65       27.23     11.03 o 
  -5  -7   1       22.19       19.91      9.00 o 
  -4  -7   1      113.67       78.78      8.28 o 
  -3  -7   1        9.11        4.85      5.44 o 
  -2  -7   1       88.97       95.88      9.03 o 
  -1  -7   1      625.25      614.22     20.56 o 
   0  -7   1       71.98       95.82      8.32 o 
   1  -7   1       40.92       64.56      7.71 o 
   2  -7   1       46.39       39.75     11.80 o 
   3  -7   1       43.23       34.38      8.53 o 
   4  -7   1     1052.06      958.02     48.86 o 
   5  -7   1     1779.28     1675.84     43.28 o 
   6  -7   1      699.82      772.74     27.42 o 
   7  -7   1     2060.63     2270.34     57.10 o 
   8  -7   1      203.90      178.01     18.71 o 
   9  -7   1        1.32       -0.34     11.81 o 
  10  -7   1       44.62       54.56     25.69 o 
  11  -7   1        0.01      -33.74     20.49 o 
  12  -7   1        9.49       26.33     28.41 o 
 -13  -6   1       81.14       84.20     21.87 o 
 -12  -6   1      177.39      140.18     26.34 o 
 -11  -6   1       60.39       36.44     19.73 o 
 -10  -6   1      370.42      400.04     30.68 o 
  -9  -6   1     1557.42     1447.94     53.10 o 
  -8  -6   1      219.53      225.64     21.73 o 
  -7  -6   1       21.25       15.46     11.96 o 
  -6  -6   1      493.58      447.60     15.99 o 
  -5  -6   1        7.15        1.59      3.24 o 
  -4  -6   1      473.66      558.15     13.75 o 
  -3  -6   1      218.48      177.17      9.60 o 
  -2  -6   1      356.73      304.10     13.02 o 
  -1  -6   1     1367.32     1569.71     33.12 o 
   0  -6   1       32.90       40.78      6.56 o 
   1  -6   1      128.49      120.88      9.78 o 
   2  -6   1      276.54      239.12     16.04 o 
   3  -6   1      229.02      220.00     12.63 o 
   4  -6   1        7.35       11.37      8.15 o 
   5  -6   1       14.91       30.19     10.89 o 
   6  -6   1       85.33       84.18     12.34 o 
   7  -6   1     1177.89     1200.87     35.75 o 
   8  -6   1       93.36       73.95     12.19 o 
   9  -6   1      117.40      126.35     35.07 o 
  10  -6   1      303.94      350.62     49.97 o 
  11  -6   1      153.42      141.11     36.25 o 
  12  -6   1       81.87       68.83     30.96 o 
 -14  -5   1        8.54       52.53     21.44 o 
 -13  -5   1       14.24       28.93     18.33 o 
 -12  -5   1       32.05       28.54     18.38 o 
 -11  -5   1      154.87      130.53     23.66 o 
 -10  -5   1      178.24      126.07     25.11 o 
  -9  -5   1      262.67      254.65     26.44 o 
  -8  -5   1      290.28      318.23     26.70 o 
  -7  -5   1       19.42       19.49     11.07 o 
  -6  -5   1        0.23       -0.28      7.50 o 
  -5  -5   1      100.50      126.65      7.58 o 
  -4  -5   1      708.62      772.95     17.98 o 
  -3  -5   1      207.21      197.15      7.52 o 
  -2  -5   1       95.69      112.97      7.27 o 
  -1  -5   1       36.35       57.10      4.63 o 
   0  -5   1       17.14       23.55      4.45 o 
   1  -5   1     1963.51     1817.22     36.55 o 
   2  -5   1     1932.29     1756.33     40.02 o 
   3  -5   1      562.10      565.32     19.14 o 
   4  -5   1       17.46       15.29      5.82 o 
   5  -5   1      307.92      350.21     16.15 o 
   6  -5   1     1728.05     1843.98     45.50 o 
   7  -5   1       49.64       82.44     11.19 o 
   8  -5   1      175.90      124.02     13.98 o 
   9  -5   1      221.55      255.30     24.22 o 
  10  -5   1       79.19       76.63     23.20 o 
  11  -5   1       66.87       87.31     29.92 o 
  12  -5   1       54.71       69.65     31.23 o 
  13  -5   1      564.40      529.63     58.03 o 
 -14  -4   1       21.58       45.66     20.68 o 
 -13  -4   1       13.00       46.33     19.04 o 
 -12  -4   1      408.32      434.72     32.39 o 
 -11  -4   1      947.49      875.42     41.24 o 
 -10  -4   1       55.81       45.99     16.40 o 
  -9  -4   1     1527.35     1383.01     44.99 o 
  -8  -4   1      724.99      680.38     29.34 o 
  -7  -4   1      226.25      254.89     20.07 o 
  -6  -4   1      114.38      107.54     10.70 o 
  -5  -4   1       83.65       90.96      8.31 o 
  -4  -4   1       61.87       58.05      5.13 o 
  -3  -4   1       32.28       45.37     10.46 o 
  -2  -4   1     3041.41     3266.05     46.17 o 
  -1  -4   1      152.32      211.93      7.28 o 
   0  -4   1     5962.24     5643.09     80.87 o 
   1  -4   1       59.58       50.28      4.62 o 
   2  -4   1     1307.33     1209.66     32.53 o 
   3  -4   1      240.20      241.90     13.16 o 
   4  -4   1      348.59      409.70     14.67 o 
   5  -4   1      435.58      467.71     15.11 o 
   6  -4   1        5.55       27.49      6.37 o 
   7  -4   1       50.66       45.81      8.64 o 
   8  -4   1      207.59      190.12     16.26 o 
   9  -4   1      274.33      329.73     27.27 o 
  10  -4   1      683.03      671.01     35.17 o 
  11  -4   1        2.97        4.72     16.10 o 
  12  -4   1      325.90      413.01     56.49 o 
  13  -4   1       80.21       69.10     32.85 o 
 -14  -3   1        1.58       76.45     21.27 o 
 -13  -3   1       39.44       35.86     20.76 o 
 -12  -3   1      125.34       91.55     22.92 o 
 -11  -3   1      609.14      490.33     30.54 o 
 -10  -3   1        0.11       -4.26     12.74 o 
  -9  -3   1      782.20      796.85     32.79 o 
  -8  -3   1     1593.68     1488.26     44.69 o 
  -7  -3   1     2896.23     3039.28     66.11 o 
  -6  -3   1      150.59      147.47     11.43 o 
  -5  -3   1     7441.25     7777.26    137.69 o 
  -4  -3   1      521.40      621.55     49.14 o 
  -3  -3   1      548.19      521.00     10.44 o 
  -2  -3   1      156.37      152.77      6.39 o 
  -1  -3   1      473.23      566.19     11.08 o 
   0  -3   1     3503.68     3817.38     57.83 o 
   1  -3   1      304.04      307.53     10.19 o 
   2  -3   1     2321.89     1953.72     38.91 o 
   3  -3   1      414.60      396.84     13.32 o 
   4  -3   1        2.25        6.82      4.08 o 
   5  -3   1      282.62      332.93     11.86 o 
   6  -3   1       18.59       11.69      4.47 o 
   7  -3   1      516.89      543.70     18.46 o 
   8  -3   1        0.03        4.34      6.81 o 
   9  -3   1      144.52      153.73     20.16 o 
  10  -3   1       11.33        7.54     14.21 o 
  11  -3   1        1.08        9.11     22.90 o 
  12  -3   1        0.97       21.90     19.37 o 
  13  -3   1       12.86        3.89     23.20 o 
 -14  -2   1       88.43      117.93     24.39 o 
 -13  -2   1      106.05      110.91     31.02 o 
 -12  -2   1        0.02       14.22     14.82 o 
 -11  -2   1     2582.13     2268.33     78.28 o 
 -10  -2   1      386.37      462.06     33.78 o 
  -9  -2   1       55.45      115.65     34.02 o 
  -8  -2   1      113.22      140.61     14.97 o 
  -7  -2   1      312.62      331.47     18.33 o 
  -6  -2   1      391.25      464.94     26.93 o 
  -5  -2   1     3436.69     4076.16     69.72 o 
  -4  -2   1      473.62      529.76     17.27 o 
  -3  -2   1       19.89       27.17      4.67 o 
  -2  -2   1        1.27       39.22      4.29 o 
  -1  -2   1     2555.09     2612.88     39.65 o 
   0  -2   1     1264.88     1214.93     20.08 o 
   1  -2   1     5855.70     5697.92    105.90 o 
   2  -2   1     1121.42     1299.40     27.43 o 
   3  -2   1     3143.49     3355.27     51.58 o 
   4  -2   1      611.00      856.37     17.04 o 
   5  -2   1      159.87      163.51      7.96 o 
   6  -2   1       29.11       25.88      4.96 o 
   7  -2   1        2.31       10.30      4.57 o 
   8  -2   1      155.91      209.57     14.65 o 
   9  -2   1      390.13      406.23     33.07 o 
  10  -2   1      191.40      179.45     17.97 o 
  11  -2   1      161.50      177.54     22.40 o 
  12  -2   1       63.32       81.43     25.92 o 
  13  -2   1       34.47        6.43     20.52 o 
  14  -2   1      981.32      987.91     76.09 o 
 -14  -1   1       13.86       25.59     21.66 o 
 -13  -1   1       11.54       54.46     18.34 o 
 -12  -1   1       32.24       47.84     16.66 o 
 -11  -1   1      905.36      777.84     37.02 o 
 -10  -1   1      766.94      698.85     30.89 o 
  -9  -1   1     2898.30     2812.85     71.71 o 
  -8  -1   1      135.59      157.36     15.44 o 
  -7  -1   1     1910.34     2319.69     52.88 o 
  -6  -1   1     2475.38     2730.17     54.01 o 
  -5  -1   1       36.26       25.73      7.51 o 
  -4  -1   1     1605.25     1699.77     32.08 o 
  -3  -1   1      525.52      524.30     14.72 o 
  -2  -1   1     1840.23     1896.85     35.42 o 
  -1  -1   1      115.31       99.31      6.61 o 
   1  -1   1       21.81       63.96      3.92 o 
   2  -1   1      410.43      351.86     10.40 o 
   3  -1   1     5569.20     6114.99     99.36 o 
   4  -1   1      257.82      420.36     11.94 o 
   5  -1   1      587.31      618.64     14.39 o 
   6  -1   1      864.17      954.96     19.89 o 
   7  -1   1       18.55       23.52      4.85 o 
   8  -1   1       17.29       30.36      6.57 o 
   9  -1   1        6.76       -0.48      8.55 o 
  10  -1   1      181.19      196.45     19.14 o 
  11  -1   1       63.30       77.64     14.61 o 
  12  -1   1        7.58       25.54     15.46 o 
  13  -1   1       28.63       13.70     20.70 o 
  14  -1   1      168.56      180.40     53.80 o 
 -14   0   1       26.75       10.48     49.53 o 
 -13   0   1        5.98       17.96     20.93 o 
 -12   0   1       66.38       91.70     19.33 o 
 -11   0   1      178.90      184.80     20.49 o 
 -10   0   1       10.00      -12.65     10.64 o 
  -9   0   1      134.01      152.44     17.42 o 
  -8   0   1      553.66      592.86     26.33 o 
  -7   0   1      351.00      378.12     17.89 o 
  -6   0   1      494.81      471.51     16.61 o 
  -5   0   1     2239.12     2658.66     51.54 o 
  -4   0   1       66.33      114.12      8.19 o 
  -3   0   1     1267.63     1228.72     25.66 o 
  -2   0   1    20770.12    23373.58    330.25 o 
  -1   0   1       26.16       66.73      4.07 o 
   1   0   1     6387.71     6180.17    184.62 o 
   2   0   1    23387.72    27789.69    758.68 o 
   3   0   1       32.55       78.25      6.26 o 
   4   0   1       14.25       36.94      5.63 o 
   5   0   1      135.16      195.88     20.15 o 
   6   0   1      445.71      506.60     14.46 o 
   7   0   1       16.23       41.28      8.14 o 
   8   0   1       26.35       29.63      9.09 o 
   9   0   1      757.82      737.39     26.24 o 
  10   0   1     1017.18      910.71     30.75 o 
  11   0   1      221.78      227.76     21.20 o 
  12   0   1      953.01      882.91     36.59 o 
  13   0   1       43.12      105.24     46.21 o 
  14   0   1       66.89       73.45     25.75 o 
 -14   1   1       87.16       69.67     31.88 o 
 -13   1   1       94.74      102.27     26.35 o 
 -12   1   1        0.30        8.70     17.58 o 
 -11   1   1      930.78      786.93     38.03 o 
 -10   1   1      166.48      209.51     19.29 o 
  -9   1   1     1087.94     1179.75     38.46 o 
  -8   1   1     6893.64     7268.20    144.15 o 
  -7   1   1      576.63      532.63     14.75 o 
  -6   1   1     8816.59    10726.07    150.17 o 
  -5   1   1    15226.30    16993.32    245.67 o 
  -4   1   1     1944.78     1909.36     28.90 o 
  -3   1   1     4162.79     4349.91     56.52 o 
  -2   1   1    10758.98    11958.68    155.52 o 
  -1   1   1      393.32      390.72      7.20 o 
   1   1   1      337.43      267.27     17.59 o 
   2   1   1     1783.67     1904.87     43.50 o 
   3   1   1     1637.40     1777.36     53.57 o 
   4   1   1        9.37        1.97      5.07 o 
   5   1   1      149.93       97.24      9.00 o 
   6   1   1     1943.69     2269.78     49.33 o 
   7   1   1       31.97       38.16      8.37 o 
   8   1   1      996.27     1018.91     30.38 o 
   9   1   1      202.68      276.13     19.11 o 
  10   1   1       34.60       43.57     11.71 o 
  11   1   1       40.09       17.88     13.11 o 
  12   1   1       33.27       51.73     16.61 o 
  13   1   1       23.72       38.40     16.37 o 
  14   1   1      106.78      188.00     33.01 o 
 -14   2   1      120.57       98.10     34.56 o 
 -13   2   1        8.90       74.71     30.14 o 
 -12   2   1      171.43      146.41     31.30 o 
 -11   2   1      394.01      377.96     31.86 o 
 -10   2   1       29.98       31.10     10.96 o 
  -9   2   1      164.47      196.39     18.08 o 
  -8   2   1      285.47      347.64     21.80 o 
  -7   2   1       15.29       23.06      5.17 o 
  -6   2   1     1994.50     2543.40     41.90 o 
  -5   2   1      187.99      299.78      9.44 o 
  -4   2   1     2066.15     2196.22     31.14 o 
  -3   2   1      759.39      869.15     14.17 o 
  -2   2   1     4109.40     4920.50     60.18 o 
  -1   2   1    15374.98    16992.92    267.53 o 
   0   2   1     2614.02     2065.20     36.28 o 
   1   2   1       75.85      128.69      4.46 o 
   2   2   1     7918.14     7756.67    139.41 o 
   3   2   1      708.20      627.09     14.78 o 
   4   2   1     1229.69     1208.77     28.33 o 
   5   2   1        0.23        7.08      5.32 o 
   6   2   1      192.29      272.93     14.75 o 
   7   2   1     1379.49     1394.61     35.45 o 
   8   2   1        0.56       -3.45     12.65 o 
   9   2   1      261.38      280.61     19.50 o 
  10   2   1      356.40      446.97     23.68 o 
  11   2   1      281.98      296.47     33.08 o 
  12   2   1      115.68      112.67     20.16 o 
  13   2   1       45.50       32.56     28.22 o 
  14   2   1      158.58      215.32     28.05 o 
 -13   3   1        0.00        7.92     22.41 o 
 -12   3   1       28.47       47.64     25.11 o 
 -11   3   1      111.31      117.25     27.74 o 
 -10   3   1     1329.86     1313.46     49.64 o 
  -9   3   1      162.29      211.43     17.47 o 
  -8   3   1        6.60       -2.75      7.63 o 
  -7   3   1     1789.32     1819.69     40.28 o 
  -6   3   1     3533.24     4049.87     63.35 o 
  -5   3   1     3340.98     3383.61     50.70 o 
  -4   3   1     1333.30     1531.55     23.31 o 
  -3   3   1      323.99      410.73      8.95 o 
  -2   3   1     1643.13     1891.60     27.90 o 
  -1   3   1      760.06      564.44     15.65 o 
   0   3   1     3048.71     2795.27     46.51 o 
   1   3   1       85.82       81.75      4.40 o 
   2   3   1        9.61       13.88      2.97 o 
   3   3   1     2843.52     2711.64     58.74 o 
   4   3   1      450.23      609.26     14.45 o 
   5   3   1      547.05      560.97     20.16 o 
   6   3   1     1027.09     1253.59     31.65 o 
   7   3   1      917.37      900.96     29.79 o 
   8   3   1      207.33      258.66     17.98 o 
   9   3   1      167.69      228.17     24.42 o 
  10   3   1      297.29      308.48     21.61 o 
  11   3   1      126.27      133.74     17.33 o 
  12   3   1       92.50       88.71     22.28 o 
  13   3   1       90.54      136.38     22.70 o 
  14   3   1      349.20      291.72     44.63 o 
 -13   4   1      170.83      297.61     51.45 o 
 -12   4   1       63.14       28.08     23.39 o 
 -11   4   1      276.94      340.83     49.46 o 
 -10   4   1      318.08      334.13     29.20 o 
  -9   4   1       78.14       82.57     15.53 o 
  -8   4   1       29.86       28.24      9.15 o 
  -7   4   1      356.58      379.85     16.67 o 
  -6   4   1       88.10       89.18     10.73 o 
  -5   4   1      869.78     1041.84     39.46 o 
  -4   4   1       92.73      115.76      6.89 o 
  -3   4   1     4817.17     5301.49     73.30 o 
  -2   4   1       51.51       91.58      5.57 o 
  -1   4   1       36.78      104.13      6.66 o 
   0   4   1   225671.77   206077.64   2858.73 o 
   1   4   1    11545.93    11158.91    158.62 o 
   2   4   1      798.66      652.70     12.71 o 
   3   4   1      296.02      356.98     13.46 o 
   4   4   1      257.31      249.36      6.64 o 
   5   4   1       20.28       26.34      5.40 o 
   6   4   1      203.50      231.60     13.55 o 
   7   4   1      343.08      403.49     19.38 o 
   8   4   1      361.42      364.36     20.52 o 
   9   4   1      618.41      597.54     39.32 o 
  10   4   1        0.10      -10.61     12.09 o 
  11   4   1      355.15      427.88     25.35 o 
  12   4   1      447.65      476.90     33.63 o 
  13   4   1      198.16      183.22     25.34 o 
  14   4   1      149.38      119.94     34.76 o 
 -13   5   1       11.82       17.76     23.75 o 
 -12   5   1      127.56      111.15     34.15 o 
 -11   5   1       19.89       49.30     24.47 o 
 -10   5   1        6.96       -2.02     18.76 o 
  -9   5   1      175.95      248.96     26.65 o 
  -8   5   1      163.50      132.33     13.89 o 
  -7   5   1      401.29      410.17     19.15 o 
  -6   5   1      710.05      784.14     25.43 o 
  -5   5   1     1278.94     1238.44     32.37 o 
  -4   5   1     2221.61     2303.55     40.89 o 
  -3   5   1      868.43      818.95     17.02 o 
  -2   5   1        5.52       18.63      4.56 o 
  -1   5   1        4.65        4.57      2.27 o 
   0   5   1      383.24      367.00     10.06 o 
   1   5   1      548.68      446.90     10.38 o 
   2   5   1       41.41       61.46      5.00 o 
   3   5   1       35.13       41.38      5.54 o 
   4   5   1      311.90      294.78     11.59 o 
   5   5   1      301.76      327.26      8.26 o 
   6   5   1       29.79       53.02      9.18 o 
   7   5   1       60.12       70.38     12.74 o 
   8   5   1      165.33      174.01     16.15 o 
   9   5   1      685.78      626.89     53.16 o 
  10   5   1       74.18       68.63     14.93 o 
  11   5   1       60.55       45.32     13.38 o 
  12   5   1      249.03      270.34     28.50 o 
  13   5   1        3.82       27.13     27.69 o 
  14   5   1        1.68       39.54     31.34 o 
 -13   6   1      103.48      124.61     37.72 o 
 -12   6   1       12.73       16.70     24.46 o 
 -11   6   1        0.62       22.60     22.74 o 
 -10   6   1       84.97      106.11     30.56 o 
  -9   6   1      180.04      164.49     17.64 o 
  -8   6   1      411.63      426.29     31.66 o 
  -7   6   1       20.04       10.90      7.96 o 
  -6   6   1      210.52      226.04     19.31 o 
  -5   6   1        3.26        0.65      4.93 o 
  -4   6   1     1066.70     1077.06     24.57 o 
  -3   6   1      495.04      517.31     15.77 o 
  -2   6   1     2375.32     2668.36     71.29 o 
  -1   6   1      159.90      131.09      9.11 o 
   0   6   1      204.65      143.44      7.80 o 
   1   6   1     2775.95     2531.40     38.73 o 
   2   6   1      992.12      946.84     19.97 o 
   3   6   1     4982.58     4709.40     64.28 o 
   4   6   1       95.19       95.24      6.66 o 
   5   6   1     1026.05      988.23     17.75 o 
   6   6   1     1259.73     1121.57     21.12 o 
   7   6   1      801.15      735.31     23.50 o 
   8   6   1       21.89       72.24     20.04 o 
   9   6   1      768.94      688.64     28.25 o 
  10   6   1      221.36      263.07     28.74 o 
  11   6   1        4.43       10.59     14.50 o 
  12   6   1       42.13       64.89     18.64 o 
  13   6   1      473.11      249.48    134.15 o 
  14   6   1        0.08      -10.02     25.54 o 
 -12   7   1        6.06       15.39     25.39 o 
 -11   7   1       47.60       30.08     25.13 o 
 -10   7   1       30.23       20.18     22.21 o 
  -9   7   1      117.04       93.50     22.81 o 
  -8   7   1      373.98      395.46     22.93 o 
  -7   7   1      282.65      287.91     22.73 o 
  -6   7   1        0.10       -3.24     12.97 o 
  -5   7   1      150.16      155.57     13.18 o 
  -4   7   1      666.81      614.40     18.72 o 
  -3   7   1      553.48      562.44     19.99 o 
  -2   7   1     1378.52     1291.46     33.42 o 
  -1   7   1     2183.48     2061.31     46.33 o 
   0   7   1      400.40      386.33     11.82 o 
   1   7   1      880.31      798.46     16.81 o 
   2   7   1     1158.53     1187.67     29.38 o 
   3   7   1     2612.88     2387.87     38.64 o 
   4   7   1       87.17      107.01      7.04 o 
   5   7   1     3065.07     3027.50     46.60 o 
   6   7   1      812.20      823.42     15.99 o 
   7   7   1       54.75       60.90     12.63 o 
   8   7   1     1134.71     1065.22     34.37 o 
   9   7   1      174.66      153.76     25.29 o 
  10   7   1      132.56      128.80     17.51 o 
  11   7   1      107.17       96.24     19.39 o 
  12   7   1      214.40      223.20     40.17 o 
  13   7   1      104.37      115.48     40.63 o 
 -12   8   1       44.36      -10.29     25.10 o 
 -11   8   1       93.12       63.56     30.72 o 
 -10   8   1      106.55      146.93     24.91 o 
  -9   8   1      115.74       96.68     18.38 o 
  -8   8   1      106.75       96.41     17.46 o 
  -7   8   1       90.64       98.65     15.23 o 
  -6   8   1      278.00      243.61     22.93 o 
  -5   8   1       53.61       54.17     10.58 o 
  -4   8   1        8.85        5.40      5.93 o 
  -3   8   1      197.27      183.47     11.17 o 
  -2   8   1       64.66       69.94      9.42 o 
  -1   8   1     2131.59     1848.97     52.59 o 
   0   8   1    16329.32    16268.19    247.40 o 
   1   8   1     3160.45     3226.54     59.13 o 
   2   8   1     1718.31     1903.94     36.01 o 
   3   8   1     1256.91     1211.28     27.66 o 
   4   8   1      550.87      530.97     15.39 o 
   5   8   1      297.21      278.81     13.20 o 
   6   8   1      163.98      145.67     12.50 o 
   7   8   1      765.35      738.55     27.47 o 
   8   8   1       24.42       10.20     13.27 o 
   9   8   1      348.70      385.15     27.20 o 
  10   8   1      376.66      445.92     29.39 o 
  11   8   1      701.93      708.09     39.00 o 
  12   8   1       13.62       17.44     22.49 o 
  13   8   1       21.14       19.84     33.72 o 
 -11   9   1       85.86       85.19     33.71 o 
 -10   9   1        0.15       -3.39     15.03 o 
  -9   9   1       24.76        1.04     17.74 o 
  -8   9   1       36.82       35.63     14.19 o 
  -7   9   1      222.07      200.16     21.46 o 
  -6   9   1      481.79      522.83     25.72 o 
  -5   9   1       36.13       40.05     10.69 o 
  -4   9   1       34.46       33.00      8.46 o 
  -3   9   1       82.61       66.75     12.35 o 
  -2   9   1      197.85      238.71     19.23 o 
  -1   9   1      142.27      111.66      9.64 o 
   0   9   1        1.53        9.42      5.19 o 
   1   9   1       49.36       54.06      7.51 o 
   2   9   1      651.45      591.86     16.22 o 
   3   9   1       79.67       70.47      8.03 o 
   4   9   1      476.29      417.84     15.61 o 
   5   9   1      111.64      104.95     10.86 o 
   6   9   1      740.72      668.57     20.54 o 
   7   9   1      453.59      372.31     25.37 o 
   8   9   1        0.24      -20.93     10.46 o 
   9   9   1      144.01      151.93     18.41 o 
  10   9   1       18.02       17.66     13.32 o 
  11   9   1      498.45      591.42     38.67 o 
  12   9   1        2.27       38.97     25.28 o 
  13   9   1       41.90       54.92     27.80 o 
 -10  10   1        2.65       -1.03     16.28 o 
  -9  10   1      135.40       82.23     20.24 o 
  -8  10   1       85.20       80.11     18.45 o 
  -7  10   1       94.66      101.04     17.63 o 
  -6  10   1        9.87       14.09     10.83 o 
  -5  10   1       13.42       16.50     10.00 o 
  -4  10   1        4.08       -1.29     11.75 o 
  -3  10   1       27.02       28.26     12.08 o 
  -2  10   1      361.88      426.69     23.97 o 
  -1  10   1       93.03       86.44     12.45 o 
   0  10   1       34.61       41.54      9.16 o 
   1  10   1      102.01      147.50     12.24 o 
   2  10   1      656.37      618.16     19.30 o 
   3  10   1      215.99      225.98     14.23 o 
   4  10   1      377.51      360.96     16.62 o 
   5  10   1      308.65      299.74     16.13 o 
   6  10   1      252.89      201.88     14.16 o 
   7  10   1      629.71      586.77     20.59 o 
   8  10   1      560.52      512.50     49.03 o 
   9  10   1      230.09      236.10     24.40 o 
  10  10   1      182.34      180.52     29.55 o 
  11  10   1      538.15      624.15     50.18 o 
  12  10   1       22.14       30.88     28.27 o 
 -10  11   1        0.25        9.20     17.59 o 
  -9  11   1       15.52       -4.58     19.29 o 
  -8  11   1      142.84      134.63     30.51 o 
  -7  11   1       98.52       79.17     18.58 o 
  -6  11   1       52.88       71.50     14.48 o 
  -5  11   1      127.12       86.21     14.28 o 
  -4  11   1        5.50       17.10      9.46 o 
  -3  11   1      468.07      405.25     26.32 o 
  -2  11   1       31.79       21.54     17.87 o 
  -1  11   1       12.60       11.56     15.46 o 
   0  11   1       13.23       18.15     11.92 o 
   1  11   1       40.68       34.24     13.23 o 
   2  11   1       17.16       10.75      9.29 o 
   3  11   1     1142.91     1166.78     29.46 o 
   4  11   1       94.14       98.04     10.88 o 
   5  11   1     1900.95     1687.28     37.49 o 
   6  11   1      114.52      145.16     13.70 o 
   7  11   1        0.20        1.16      8.78 o 
   8  11   1      178.29      157.59     17.19 o 
   9  11   1      539.36      508.36     68.64 o 
  10  11   1      258.73      344.59     34.58 o 
  11  11   1       32.12       77.24     71.23 o 
  12  11   1       22.14       86.67     95.83 o 
  -9  12   1      251.24      249.60     30.76 o 
  -8  12   1       20.96       30.70     17.13 o 
  -7  12   1        5.11       16.37     14.63 o 
  -6  12   1        7.90       20.80     27.14 o 
  -5  12   1       56.31       59.45     15.49 o 
  -4  12   1        9.21       18.75     11.68 o 
  -3  12   1        9.34        2.86     16.63 o 
  -2  12   1       77.96       77.06     33.77 o 
  -1  12   1       10.92        4.57     12.38 o 
   0  12   1        8.60       26.60     18.86 o 
   1  12   1      353.81      313.03     23.08 o 
   2  12   1      193.22      149.75     22.78 o 
   3  12   1      306.95      317.18     19.10 o 
   4  12   1      154.34      164.01     14.12 o 
   5  12   1       12.66       -7.94      8.38 o 
   6  12   1        0.02       23.46     17.04 o 
   7  12   1       73.45       68.31     14.09 o 
   8  12   1      104.73       66.35     32.67 o 
   9  12   1      151.09      188.86     27.66 o 
  10  12   1      139.00      178.08     58.38 o 
  11  12   1       66.11      146.19     46.10 o 
  -8  13   1        2.08      -17.08     19.48 o 
  -7  13   1       22.84       23.93     15.90 o 
  -6  13   1       10.34        2.52     13.73 o 
  -5  13   1       14.85        8.47     13.09 o 
  -4  13   1        0.38       -1.78     15.05 o 
  -3  13   1       54.35       73.65     27.22 o 
  -2  13   1        9.63        3.54     20.36 o 
  -1  13   1       57.91       54.67     18.72 o 
   0  13   1       62.09       40.39     23.27 o 
   1  13   1       35.66       25.80     13.76 o 
   2  13   1        7.46        5.22     11.70 o 
   3  13   1       13.83       19.09     11.13 o 
   4  13   1      196.60      220.84     18.52 o 
   5  13   1       49.44       27.26     10.49 o 
   6  13   1        2.96       -1.54     11.01 o 
   7  13   1      241.25      280.82     22.02 o 
   8  13   1       73.08       85.81     24.25 o 
   9  13   1       64.07      112.24     46.58 o 
  10  13   1        2.33      116.01     93.60 o 
  -7  14   1       44.07       60.95     20.80 o 
  -6  14   1        3.42        4.54     14.58 o 
  -5  14   1        4.46        4.58     12.38 o 
  -4  14   1        1.44        2.12     11.87 o 
  -3  14   1      187.43      259.18     45.54 o 
  -2  14   1       87.05       78.87     29.04 o 
  -1  14   1        2.82       25.14     22.84 o 
   0  14   1       78.94       90.25     28.23 o 
   1  14   1       24.96       68.40     27.08 o 
   2  14   1       12.17       37.88     15.79 o 
   3  14   1       21.18       27.68     16.86 o 
   4  14   1        6.31       21.57     11.80 o 
   5  14   1       26.46       33.89     13.20 o 
   6  14   1       53.88       59.62     14.69 o 
   7  14   1       14.97        8.40     13.80 o 
   8  14   1      100.77      102.69     18.51 o 
   9  14   1        5.05       50.05     43.21 o 
  -5  15   1        1.63       16.67     14.61 o 
  -4  15   1        0.79      -23.86     25.33 o 
  -3  15   1       40.57       48.15     29.89 o 
  -2  15   1       28.01       22.36     28.60 o 
  -1  15   1       30.78       13.77     24.85 o 
   0  15   1       33.62        0.15     22.60 o 
   1  15   1       28.35       11.92     24.22 o 
   2  15   1        8.79        6.61     22.76 o 
   3  15   1       16.33       51.41     18.87 o 
   4  15   1        1.53        5.97     14.87 o 
   5  15   1       28.00       43.35     13.67 o 
   6  15   1       35.07       49.69     15.71 o 
   7  15   1       13.82       20.20     14.40 o 
   8  15   1       21.65       31.65     20.20 o 
  -3  16   1        2.75      -17.16     25.12 o 
  -2  16   1       63.45       97.90     35.99 o 
  -1  16   1      185.24      206.37     42.03 o 
   0  16   1        4.21       24.74     27.37 o 
   1  16   1       19.33       -3.47     26.03 o 
   2  16   1       89.41       79.50     32.39 o 
   3  16   1        0.02       -8.08     25.51 o 
   4  16   1        3.81       32.75     19.34 o 
   5  16   1       20.27        4.98     17.19 o 
   6  16   1        8.32       39.30     22.86 o 
   0  17   1        1.61       26.10     29.53 o 
   1  17   1        0.81       49.99     30.04 o 
   2  17   1        7.16        1.48     27.17 o 
   3  17   1        2.44        3.29     26.97 o 
  -4 -16   2      118.10      147.49     24.76 o 
  -3 -16   2       62.32       94.03     21.30 o 
  -2 -16   2       10.42       10.54     28.73 o 
  -1 -16   2       69.46       94.49     35.08 o 
   0 -16   2        7.26        4.74     26.06 o 
   1 -16   2       15.81       58.28     30.77 o 
  -6 -15   2       34.13       57.97     25.01 o 
  -5 -15   2       47.80       79.19     23.83 o 
  -4 -15   2       31.09       16.76     16.11 o 
  -3 -15   2        8.70       12.79     16.01 o 
  -2 -15   2      142.60      197.96     36.81 o 
  -1 -15   2        7.07       40.71     27.64 o 
   0 -15   2        1.36       16.81     26.06 o 
   1 -15   2      108.20      111.76     34.41 o 
   2 -15   2       29.55       65.46     33.33 o 
   3 -15   2      167.63      222.81     43.53 o 
   4 -15   2      275.51      325.85     52.08 o 
  -8 -14   2        1.00       -3.56     28.89 o 
  -7 -14   2        1.71       10.25     22.74 o 
  -6 -14   2      302.69      293.58     27.24 o 
  -5 -14   2        0.18       36.78     20.81 o 
  -4 -14   2        1.92        7.57     15.07 o 
  -3 -14   2      357.06      427.34     42.60 o 
  -2 -14   2       19.77       35.44     19.59 o 
  -1 -14   2        1.90       13.05     17.83 o 
   0 -14   2       80.68       97.17     23.44 o 
   1 -14   2       24.29       29.32     23.79 o 
   2 -14   2       11.28       25.69     24.40 o 
   3 -14   2      118.12       97.67     32.82 o 
   4 -14   2       14.54       -5.27     24.09 o 
   5 -14   2       67.72       54.02     16.77 o 
   6 -14   2       11.00       21.08     18.68 o 
  -9 -13   2       20.45       12.31     21.32 o 
  -8 -13   2       37.41       80.23     28.74 o 
  -7 -13   2        3.44       -0.49     13.88 o 
  -6 -13   2      100.16      163.67     22.96 o 
  -5 -13   2      113.77       90.93     18.81 o 
  -4 -13   2        1.03       30.09     17.24 o 
  -3 -13   2      277.96      341.85     30.93 o 
  -2 -13   2        0.15       -6.24     14.74 o 
  -1 -13   2      175.54      167.60     24.72 o 
   0 -13   2        0.72       -6.79     14.94 o 
   1 -13   2       61.64      123.23     27.74 o 
   2 -13   2        1.94       24.47     22.57 o 
   3 -13   2      288.87      276.82     44.85 o 
   4 -13   2       73.41       91.66     31.64 o 
   5 -13   2      218.61      180.66     28.18 o 
   6 -13   2       74.92       63.00     26.91 o 
   7 -13   2      210.15      200.33     27.22 o 
 -10 -12   2        1.29       15.43     16.43 o 
  -9 -12   2        0.08       -8.36     13.49 o 
  -8 -12   2        1.39       27.09     15.45 o 
  -7 -12   2        0.11       22.17     13.40 o 
  -6 -12   2       22.06       35.38     13.14 o 
  -5 -12   2      215.67      180.76     18.64 o 
  -4 -12   2       90.52       77.97     14.53 o 
  -3 -12   2        0.15       10.24      9.11 o 
  -2 -12   2      385.19      436.75     31.99 o 
  -1 -12   2       55.30       46.09     16.68 o 
   0 -12   2       58.52       64.47     18.54 o 
   1 -12   2       14.92       29.74     15.98 o 
   2 -12   2       12.12       30.72     16.66 o 
   3 -12   2      209.62      231.78     40.70 o 
   4 -12   2      269.31      333.60     48.55 o 
   5 -12   2       64.91       47.85     14.40 o 
   6 -12   2       32.56       20.00     15.96 o 
   7 -12   2       25.25       37.22     17.48 o 
   8 -12   2       97.06      126.66     24.29 o 
 -11 -11   2       44.11       83.49     25.32 o 
 -10 -11   2       60.05       77.63     19.09 o 
  -9 -11   2        5.34       29.86     15.95 o 
  -8 -11   2       21.33       26.66     15.67 o 
  -7 -11   2      378.43      463.22     25.04 o 
  -6 -11   2        0.17       -0.77      9.44 o 
  -5 -11   2      128.12      133.50     13.48 o 
  -4 -11   2      178.66      169.67     14.08 o 
  -3 -11   2       19.52       14.96      9.92 o 
  -2 -11   2        6.10        1.68      8.98 o 
  -1 -11   2      319.14      373.85     22.66 o 
   0 -11   2        9.87       18.53     11.73 o 
   1 -11   2       55.72       44.38     12.82 o 
   2 -11   2       37.55       78.80     25.99 o 
   3 -11   2      249.56      265.62     30.52 o 
   4 -11   2      437.12      530.63     48.48 o 
   5 -11   2       32.97       73.67     26.94 o 
   6 -11   2      312.98      216.72     25.65 o 
   7 -11   2      346.88      353.47     32.68 o 
   8 -11   2      365.09      373.23     35.04 o 
   9 -11   2        0.44       -7.73     16.64 o 
 -12 -10   2       21.87       66.81     28.37 o 
 -11 -10   2      208.77      203.33     35.95 o 
 -10 -10   2      166.94      194.32     42.35 o 
  -9 -10   2       23.44        9.25     25.07 o 
  -8 -10   2       85.64       68.01     18.37 o 
  -7 -10   2       33.12       29.47     11.38 o 
  -6 -10   2       11.38        3.82     15.41 o 
  -5 -10   2       96.11       69.25     11.92 o 
  -4 -10   2      438.59      433.40     18.27 o 
  -3 -10   2      144.11      197.36     15.37 o 
  -2 -10   2      137.21      157.99     13.88 o 
  -1 -10   2      671.55      602.50     20.62 o 
   0 -10   2      575.70      596.04     22.06 o 
   1 -10   2       65.51       49.63     12.67 o 
   2 -10   2       71.75       73.81     14.21 o 
   3 -10   2        1.75      -13.42      9.10 o 
   4 -10   2       41.63       26.87     16.38 o 
   5 -10   2        0.61        5.59     18.93 o 
   6 -10   2       96.85      114.38     18.74 o 
   7 -10   2        4.13       11.44     14.31 o 
   8 -10   2      956.34      885.78     44.62 o 
   9 -10   2     1764.16     1778.15     69.88 o 
  10 -10   2       79.86       94.94     40.16 o 
 -12  -9   2       35.09       51.55     23.94 o 
 -11  -9   2      224.16      184.21     25.70 o 
 -10  -9   2      108.53      136.87     30.75 o 
  -9  -9   2       85.86       60.72     24.57 o 
  -8  -9   2        0.03       18.82     14.42 o 
  -7  -9   2        4.23       17.00     14.41 o 
  -6  -9   2      383.53      378.93     19.32 o 
  -5  -9   2       39.72       52.48     11.11 o 
  -4  -9   2       61.13       48.75      9.02 o 
  -3  -9   2       45.44       39.62      8.51 o 
  -2  -9   2        0.07       -8.93      5.79 o 
  -1  -9   2      457.53      436.75     16.15 o 
   0  -9   2      299.05      331.30     15.48 o 
   1  -9   2      609.48      572.72     24.37 o 
   2  -9   2       25.84       11.35     11.03 o 
   3  -9   2       19.32        2.61      9.02 o 
   4  -9   2      679.21      726.81     35.76 o 
   5  -9   2      897.96      841.16     38.07 o 
   6  -9   2        4.66       14.95      9.95 o 
   7  -9   2       48.50       55.78     15.70 o 
   8  -9   2      200.06      162.91     23.45 o 
   9  -9   2      309.65      302.17     31.24 o 
  10  -9   2      520.81      511.97     41.10 o 
  11  -9   2        0.03       18.58     25.32 o 
 -13  -8   2      389.28      427.93     45.19 o 
 -12  -8   2      111.68       88.13     39.08 o 
 -11  -8   2       61.05       62.88     26.11 o 
 -10  -8   2       33.90       28.81     22.06 o 
  -9  -8   2      116.34      110.11     24.26 o 
  -8  -8   2       44.95       31.71     14.59 o 
  -7  -8   2        0.06        5.50     12.47 o 
  -6  -8   2       87.11       70.77     15.85 o 
  -5  -8   2        7.57       -1.44      4.48 o 
  -4  -8   2        6.39       -6.86      7.59 o 
  -3  -8   2      442.80      416.95     15.26 o 
  -2  -8   2      600.90      477.93     17.46 o 
  -1  -8   2      770.69      776.10     20.55 o 
   0  -8   2       15.15       10.74      6.13 o 
   1  -8   2      740.62      597.64     20.40 o 
   2  -8   2      151.88      134.50     20.95 o 
   3  -8   2        0.61       -4.11     11.42 o 
   4  -8   2       28.82       50.09     12.85 o 
   5  -8   2      550.27      481.89     28.17 o 
   6  -8   2       86.08       85.27     15.06 o 
   7  -8   2      205.03      215.75     17.63 o 
   8  -8   2      727.83      725.23     37.60 o 
   9  -8   2       85.61       74.96     18.94 o 
  10  -8   2       43.07       68.72     31.04 o 
  11  -8   2      185.39      170.62     42.39 o 
 -13  -7   2       85.14      119.99     25.58 o 
 -12  -7   2       91.89       53.15     25.53 o 
 -11  -7   2        1.80        1.32     18.09 o 
 -10  -7   2        0.63       -7.15     15.45 o 
  -9  -7   2      465.16      401.76     28.48 o 
  -8  -7   2       10.93       15.92     14.77 o 
  -7  -7   2       28.35       45.18     14.46 o 
  -6  -7   2      129.06       98.67     15.73 o 
  -5  -7   2      375.65      382.06     14.74 o 
  -4  -7   2      117.59      154.11     11.42 o 
  -3  -7   2      151.84      138.44     10.84 o 
  -2  -7   2     1368.91     1262.48     32.28 o 
  -1  -7   2      176.94      220.16     11.24 o 
   0  -7   2      415.61      327.81     13.08 o 
   1  -7   2     1066.81      946.76     25.78 o 
   2  -7   2      671.13      652.01     27.16 o 
   3  -7   2     1694.63     1636.80     51.63 o 
   4  -7   2      532.39      536.59     28.33 o 
   5  -7   2     1828.98     1910.01     60.31 o 
   6  -7   2      269.92      312.91     19.27 o 
   7  -7   2        7.93        5.33      8.48 o 
   8  -7   2        0.01       25.92     12.15 o 
   9  -7   2      147.41      154.97     22.19 o 
  10  -7   2      102.93       76.04     28.47 o 
  11  -7   2       68.11       99.69     33.13 o 
  12  -7   2       53.77       86.13     33.19 o 
 -13  -6   2       42.84       64.90     24.07 o 
 -12  -6   2        6.85       30.60     19.75 o 
 -11  -6   2      130.64       87.88     20.05 o 
 -10  -6   2      348.45      298.52     41.47 o 
  -9  -6   2      111.61       82.06     18.06 o 
  -8  -6   2      425.80      405.14     37.04 o 
  -7  -6   2      137.62      127.64     17.35 o 
  -6  -6   2       48.12       30.51     10.77 o 
  -5  -6   2      111.78      117.86      9.29 o 
  -4  -6   2      171.65      177.70      7.25 o 
  -3  -6   2       38.94       45.75      5.56 o 
  -2  -6   2      688.34      843.53     19.48 o 
  -1  -6   2       33.98       59.92      6.43 o 
   0  -6   2     5840.19     5378.60     96.75 o 
   1  -6   2     1066.56     1029.74     28.81 o 
   2  -6   2     1356.94     1212.98     39.06 o 
   3  -6   2      140.80      152.32     11.36 o 
   4  -6   2        8.05       24.61      8.45 o 
   5  -6   2      110.59       92.18     10.92 o 
   6  -6   2     1327.35     1347.40     40.48 o 
   7  -6   2       37.22       44.63     10.33 o 
   8  -6   2       88.98      112.93     13.96 o 
   9  -6   2      622.02      642.05     27.69 o 
  10  -6   2      754.36      688.40     59.55 o 
  11  -6   2       21.21       32.16     25.50 o 
  12  -6   2      102.41      120.05     35.19 o 
 -13  -5   2       25.25       61.57     21.21 o 
 -12  -5   2      515.15      476.37     34.77 o 
 -11  -5   2      222.47      180.27     22.94 o 
 -10  -5   2     1250.96     1183.85     74.04 o 
  -9  -5   2      159.00      125.30     18.27 o 
  -8  -5   2      345.45      324.55     23.85 o 
  -7  -5   2        0.14        2.40     11.65 o 
  -6  -5   2      505.00      437.48     19.03 o 
  -5  -5   2      248.13      276.57     11.92 o 
  -4  -5   2        5.91       -0.59      3.56 o 
  -3  -5   2      137.01      126.90      7.02 o 
  -2  -5   2        5.91       -2.81      4.19 o 
  -1  -5   2      171.62      182.59      8.60 o 
   0  -5   2     1275.59     1250.67     25.57 o 
   1  -5   2     3642.91     3350.56     54.77 o 
   2  -5   2      663.24      722.20     31.19 o 
   3  -5   2      194.83      198.82     15.23 o 
   4  -5   2        3.91        0.42      7.10 o 
   5  -5   2        3.64        8.48      6.24 o 
   6  -5   2      448.74      423.16     18.98 o 
   7  -5   2       86.43      123.09     16.58 o 
   8  -5   2       78.83       57.28     11.33 o 
   9  -5   2       66.18       67.02     15.35 o 
  10  -5   2        0.15       -8.66     16.23 o 
  11  -5   2        0.44       -7.59     19.55 o 
  12  -5   2       13.28       -0.55     21.58 o 
  13  -5   2        0.65       -8.64     25.39 o 
 -14  -4   2      100.32      129.70     25.46 o 
 -13  -4   2       91.54      146.65     25.47 o 
 -12  -4   2      201.64      234.71     27.93 o 
 -11  -4   2      205.13      175.92     22.82 o 
 -10  -4   2      573.54      533.02     28.89 o 
  -9  -4   2      112.85       90.85     17.56 o 
  -8  -4   2      159.77      192.78     19.34 o 
  -7  -4   2      173.43      150.84     16.24 o 
  -6  -4   2      682.33      740.99     23.95 o 
  -5  -4   2      267.03      221.14     13.94 o 
  -4  -4   2       95.83      131.62      7.06 o 
  -3  -4   2      280.63      220.15     16.32 o 
  -2  -4   2     8832.45     8290.40    122.43 o 
  -1  -4   2     3014.18     3107.99     49.56 o 
   0  -4   2      131.93      116.71      7.17 o 
   1  -4   2     1628.06     1381.56     25.29 o 
   2  -4   2      745.63      739.95     21.10 o 
   3  -4   2       97.85      115.12      9.97 o 
   4  -4   2      221.17      262.32     14.99 o 
   5  -4   2        6.29       15.35      5.42 o 
   6  -4   2     1261.97     1307.53     27.74 o 
   7  -4   2      475.35      509.25     18.69 o 
   8  -4   2     2426.14     2267.07     55.67 o 
   9  -4   2      435.76      409.06     27.14 o 
  10  -4   2       10.67       23.66     25.58 o 
  11  -4   2      369.30      346.87     36.91 o 
  12  -4   2      100.89      109.49     32.28 o 
  13  -4   2        6.59       12.64     24.53 o 
 -14  -3   2       55.59       97.58     23.50 o 
 -13  -3   2       33.78       55.54     19.75 o 
 -12  -3   2       24.91       39.41     19.57 o 
 -11  -3   2        2.52       -0.57     14.55 o 
 -10  -3   2       64.73       44.45     15.94 o 
  -9  -3   2     1600.33     1472.05     51.20 o 
  -8  -3   2       27.25       17.75     11.95 o 
  -7  -3   2      850.81      921.56     28.70 o 
  -6  -3   2      440.96      407.09     17.93 o 
  -5  -3   2        3.51       15.52      6.42 o 
  -4  -3   2     1106.53      989.06     22.17 o 
  -3  -3   2      424.41      516.83     12.70 o 
  -2  -3   2      126.16      119.51      6.22 o 
  -1  -3   2       97.19       84.51      6.17 o 
   0  -3   2      199.92      240.53      8.35 o 
   1  -3   2      235.63      162.25      7.96 o 
   2  -3   2       28.16       74.37      5.17 o 
   3  -3   2       11.38       20.93      6.63 o 
   4  -3   2      701.33      640.53     15.01 o 
   5  -3   2     1700.59     1729.26     31.67 o 
   6  -3   2      415.02      368.42     14.46 o 
   7  -3   2     1089.43     1150.99     29.28 o 
   8  -3   2      591.47      604.26     18.97 o 
   9  -3   2        8.38       17.05     10.82 o 
  10  -3   2      381.63      396.29     29.37 o 
  11  -3   2       19.64       48.49     18.83 o 
  12  -3   2       82.65       84.56     24.54 o 
  13  -3   2      259.54      242.96     44.81 o 
 -14  -2   2      116.84      153.05     24.67 o 
 -13  -2   2      379.54      380.43     34.11 o 
 -12  -2   2      327.75      387.58     33.68 o 
 -11  -2   2       68.44       73.30     20.52 o 
 -10  -2   2      316.60      397.97     27.46 o 
  -9  -2   2     1516.02     1465.51     46.00 o 
  -8  -2   2      332.69      357.06     28.23 o 
  -7  -2   2        5.54        2.58      8.83 o 
  -6  -2   2      669.84      746.64     23.80 o 
  -5  -2   2      665.47      680.40     20.06 o 
  -4  -2   2      618.09      670.35     17.02 o 
  -3  -2   2     1876.57     1953.32     38.47 o 
  -2  -2   2      754.87      557.31     12.28 o 
  -1  -2   2     1502.57     1369.12     24.60 o 
   0  -2   2     1937.85     1881.43     38.52 o 
   1  -2   2      453.63      541.80     10.98 o 
   2  -2   2        1.59        4.63      3.39 o 
   3  -2   2       29.01       15.85      4.67 o 
   4  -2   2      304.26      313.64     14.49 o 
   5  -2   2      735.03      872.28     21.48 o 
   6  -2   2      293.53      351.66     11.51 o 
   7  -2   2     1006.89     1002.04     26.55 o 
   8  -2   2        0.84        8.65      8.74 o 
   9  -2   2      131.44      127.99     13.84 o 
  10  -2   2     1361.93     1425.56     52.20 o 
  11  -2   2        0.35       31.90     15.05 o 
  12  -2   2      258.56      234.98     38.09 o 
  13  -2   2      132.00      143.07     29.95 o 
  14  -2   2       45.09       75.39     30.96 o 
 -14  -1   2       48.60      108.08     23.48 o 
 -13  -1   2       48.84       43.98     18.26 o 
 -12  -1   2        2.87       21.50     17.15 o 
 -11  -1   2        0.06       11.28     14.01 o 
 -10  -1   2      968.20      861.34     34.77 o 
  -9  -1   2      335.81      315.40     23.29 o 
  -8  -1   2     1825.71     1887.17     47.50 o 
  -7  -1   2      457.23      358.75     20.76 o 
  -6  -1   2      364.29      494.73     18.96 o 
  -5  -1   2      535.90      715.84     21.91 o 
  -4  -1   2      219.76      222.84     11.28 o 
  -3  -1   2      602.35      623.85     15.41 o 
  -2  -1   2      133.43      157.92      7.66 o 
  -1  -1   2      199.53      163.51      6.19 o 
   0  -1   2     1087.66     1019.10     22.79 o 
   1  -1   2     1377.91     1185.24     21.40 o 
   2  -1   2    22174.34    22097.10    401.12 o 
   3  -1   2      173.50      112.25      7.46 o 
   4  -1   2     4218.95     4911.40     82.04 o 
   5  -1   2        2.59       33.25      5.96 o 
   6  -1   2     1334.42     1511.08     31.14 o 
   7  -1   2      779.46      845.75     20.24 o 
   8  -1   2     1658.77     1963.74     43.39 o 
   9  -1   2      838.57      828.72     27.87 o 
  10  -1   2      199.06      214.71     17.75 o 
  11  -1   2      112.81      120.43     16.49 o 
  12  -1   2      157.85      142.35     27.24 o 
  13  -1   2      438.04      521.87     50.62 o 
  14  -1   2       89.67      154.50     61.35 o 
 -14   0   2      233.15      181.69     40.05 o 
 -13   0   2        1.40       49.93     17.66 o 
 -12   0   2      166.87      163.76     22.95 o 
 -11   0   2      195.64      203.51     21.37 o 
 -10   0   2       10.57       27.00     15.11 o 
  -9   0   2        2.92        9.98     11.37 o 
  -8   0   2      177.58      193.52     16.14 o 
  -7   0   2       10.90       -5.52      7.45 o 
  -6   0   2     1673.03     1797.92     42.32 o 
  -5   0   2       38.37       26.42      9.46 o 
  -4   0   2      232.36      453.16     14.69 o 
  -3   0   2     2736.39     2765.04     42.67 o 
  -2   0   2      665.24      778.55     15.21 o 
  -1   0   2     3031.56     2440.08     40.47 o 
   0   0   2    12928.17    11938.17    185.56 o 
   1   0   2     3397.55     3152.00     52.15 o 
   2   0   2        5.97       10.78      3.10 o 
   3   0   2     2352.89     2311.96     39.87 o 
   4   0   2     3557.50     3857.58     75.00 o 
   5   0   2       13.02        3.57      3.99 o 
   6   0   2       27.47       67.49     10.24 o 
   7   0   2       16.05       14.05      5.17 o 
   8   0   2      970.27      971.58     26.12 o 
   9   0   2      130.19      166.81     19.02 o 
  10   0   2      942.03      918.86     30.95 o 
  11   0   2      482.27      518.74     45.07 o 
  12   0   2       32.99       41.41     15.92 o 
  13   0   2       60.27       73.37     22.36 o 
  14   0   2        0.25      -20.95     48.79 o 
 -14   1   2       36.56       55.47     27.42 o 
 -13   1   2       68.91       48.15     27.27 o 
 -12   1   2       84.38       81.32     18.26 o 
 -11   1   2      603.19      568.14     29.32 o 
 -10   1   2       65.93      104.33     15.61 o 
  -9   1   2       29.40       31.24     19.18 o 
  -8   1   2       26.73       22.77      9.98 o 
  -7   1   2     3195.15     3398.55     62.76 o 
  -6   1   2      726.41      652.01     14.01 o 
  -5   1   2      416.00      584.76     12.12 o 
  -4   1   2       39.88      133.89      5.43 o 
  -3   1   2     4838.14     5255.19     65.25 o 
  -2   1   2     1552.70     1771.56     23.08 o 
  -1   1   2     3548.87     3337.72     52.19 o 
   0   1   2     2741.10     2457.97     40.13 o 
   1   1   2     2711.62     2774.96     55.55 o 
   2   1   2     2715.64     2684.42     61.04 o 
   3   1   2    10169.83    10499.42    185.32 o 
   4   1   2     1151.12     1441.96     34.84 o 
   5   1   2       85.21      169.77     10.58 o 
   6   1   2      193.66      249.61     13.30 o 
   7   1   2     2284.55     2382.01     52.61 o 
   8   1   2      249.08      309.68     19.64 o 
   9   1   2      300.06      293.13     21.44 o 
  10   1   2      142.17      190.19     16.89 o 
  11   1   2      170.70      202.05     19.61 o 
  12   1   2       11.39        5.79     18.40 o 
  13   1   2       20.32       55.62     21.52 o 
  14   1   2      159.46      182.80     64.12 o 
 -14   2   2       21.05       33.83     27.27 o 
 -13   2   2      167.53      151.66     38.59 o 
 -12   2   2       97.04      106.87     31.93 o 
 -11   2   2      904.12      717.95     43.42 o 
 -10   2   2       13.26       18.93     11.45 o 
  -9   2   2       27.48       31.86     12.50 o 
  -8   2   2      376.71      357.06     19.18 o 
  -7   2   2       58.34       55.84      6.42 o 
  -6   2   2       25.06       33.39      4.43 o 
  -5   2   2     1754.53     2303.03     32.13 o 
  -4   2   2     3688.81     4206.37     54.06 o 
  -3   2   2      149.98      243.20      6.33 o 
  -2   2   2     7887.21     7769.00     91.34 o 
  -1   2   2    12108.39    12078.13    145.72 o 
   0   2   2      633.70      446.65     13.39 o 
   1   2   2     5415.16     5400.79     72.28 o 
   2   2   2     8667.63     7938.34    197.39 o 
   3   2   2     2321.55     2422.39     49.73 o 
   4   2   2     1978.95     2182.99     38.42 o 
   5   2   2      781.44      770.61     18.03 o 
   6   2   2      363.45      323.67     23.93 o 
   7   2   2       47.96       43.35      8.50 o 
   8   2   2      464.45      511.96     21.05 o 
   9   2   2     1180.59     1153.76     38.15 o 
  10   2   2      499.90      533.95     24.82 o 
  11   2   2      162.33      222.86     30.55 o 
  12   2   2      322.33      334.75     26.41 o 
  13   2   2       99.23      112.74     21.53 o 
  14   2   2      457.77      480.88     49.22 o 
 -13   3   2       13.27       42.80     27.36 o 
 -12   3   2      311.36      281.05     46.29 o 
 -11   3   2      175.72      136.89     32.59 o 
 -10   3   2       92.30       83.00     18.31 o 
  -9   3   2     1849.42     1760.56     46.49 o 
  -8   3   2      259.46      300.01     18.97 o 
  -7   3   2        0.35        2.43      5.46 o 
  -6   3   2      959.42     1136.74     20.03 o 
  -5   3   2        0.22       37.38      8.24 o 
  -4   3   2      385.48      371.20      8.91 o 
  -3   3   2       95.96      167.16      5.68 o 
  -2   3   2     1614.58     1857.63     26.56 o 
  -1   3   2      997.13     1043.59     17.06 o 
   0   3   2     2195.12     2019.03     33.61 o 
   1   3   2     1179.08      979.03     15.56 o 
   2   3   2    13718.62    12665.63    194.91 o 
   3   3   2      912.09      825.77     16.15 o 
   4   3   2      707.89      657.79     13.18 o 
   5   3   2     2430.92     2662.19     69.88 o 
   6   3   2       33.18       28.99      7.68 o 
   7   3   2      223.88      287.04     15.67 o 
   8   3   2      392.19      525.20     37.09 o 
   9   3   2      177.83      169.32     18.26 o 
  10   3   2       63.96       56.00     13.11 o 
  11   3   2       33.60       36.22     16.17 o 
  12   3   2      228.59      229.69     23.25 o 
  13   3   2      329.27      346.55     45.28 o 
  14   3   2      155.81       99.49     34.55 o 
 -13   4   2       97.62       52.61     31.48 o 
 -12   4   2      202.45      143.40     38.64 o 
 -11   4   2       23.03       34.23     24.16 o 
 -10   4   2       37.67       31.25     17.10 o 
  -9   4   2      143.88      163.42     23.22 o 
  -8   4   2       15.27       12.42      8.50 o 
  -7   4   2       37.27       27.78      6.87 o 
  -6   4   2      838.88      912.89     18.81 o 
  -5   4   2     2784.30     3092.08     46.95 o 
  -4   4   2       27.93       24.72      3.47 o 
  -3   4   2      147.74      118.65      6.38 o 
  -2   4   2    18487.76    18946.58    282.32 o 
  -1   4   2     1282.83     1765.03     30.50 o 
   0   4   2     2890.47     2275.02     53.08 o 
   1   4   2    13744.03    12283.91    169.26 o 
   2   4   2      836.23      846.27     14.97 o 
   3   4   2        3.75       11.37      3.49 o 
   4   4   2     1257.25     1252.51     21.73 o 
   5   4   2       36.31       72.31      6.42 o 
   6   4   2        9.53       12.57      5.23 o 
   7   4   2      226.45      243.28     16.80 o 
   8   4   2       52.66       77.33     12.27 o 
   9   4   2      800.02      801.64     31.61 o 
  10   4   2     1330.84     1222.18     40.58 o 
  11   4   2        8.44        7.73     12.93 o 
  12   4   2      191.79      215.39     22.99 o 
  13   4   2      128.44      135.68     32.85 o 
  14   4   2      509.76      508.75     60.95 o 
 -13   5   2      104.37       43.97     28.85 o 
 -12   5   2      167.33      134.23     35.66 o 
 -11   5   2      890.91      787.60     62.64 o 
 -10   5   2       56.87       49.28     25.77 o 
  -9   5   2      305.62      298.49     28.86 o 
  -8   5   2     3741.93     3963.97    137.39 o 
  -7   5   2      850.85     1014.59     29.24 o 
  -6   5   2     2760.76     2753.49     47.11 o 
  -5   5   2     8272.71     8926.38    142.19 o 
  -4   5   2      665.07      836.65     18.09 o 
  -3   5   2     2993.87     3045.96     49.19 o 
  -2   5   2      785.92      813.69     18.83 o 
  -1   5   2        0.81       -0.55      3.14 o 
   0   5   2      286.82      289.79      8.75 o 
   1   5   2      685.13      611.96     12.75 o 
   2   5   2      380.67      377.13      9.54 o 
   3   5   2      193.09      230.74      7.04 o 
   4   5   2     2065.56     2064.54     34.74 o 
   5   5   2      623.73      625.87     12.42 o 
   6   5   2      771.58      790.62     19.58 o 
   7   5   2      424.67      434.64     19.75 o 
   8   5   2      206.80      193.27     28.48 o 
   9   5   2       13.14       57.39     19.16 o 
  10   5   2      177.18      149.91     17.59 o 
  11   5   2       51.85       89.51     28.49 o 
  12   5   2        1.56        9.01     31.51 o 
  13   5   2      163.62      182.31     37.74 o 
  14   5   2       29.65       37.41     30.59 o 
 -12   6   2      384.96      392.69     57.32 o 
 -11   6   2      663.45      536.22     54.34 o 
 -10   6   2       80.71       60.12     24.97 o 
  -9   6   2      151.20      148.18     17.44 o 
  -8   6   2      252.67      341.49     39.80 o 
  -7   6   2       13.27       24.79      8.70 o 
  -6   6   2      572.84      624.88     18.75 o 
  -5   6   2        8.41       17.36      5.93 o 
  -4   6   2     1647.21     1623.51     32.30 o 
  -3   6   2      112.95       89.99      7.50 o 
  -2   6   2     3586.09     4072.95     73.70 o 
  -1   6   2     2208.97     2226.84     57.18 o 
   0   6   2     1176.26     1346.18     22.58 o 
   1   6   2      449.99      419.73     18.25 o 
   2   6   2      285.49      271.69     11.73 o 
   3   6   2      149.45      234.76     11.19 o 
   4   6   2       45.68       48.11      5.23 o 
   5   6   2        8.36       22.44      6.16 o 
   6   6   2     1191.18     1182.69     24.48 o 
   7   6   2      106.75      103.22      9.18 o 
   8   6   2       20.34       14.06     13.14 o 
   9   6   2      169.42      199.22     19.62 o 
  10   6   2        1.15        0.56      8.63 o 
  11   6   2      215.58      230.87     22.49 o 
  12   6   2      472.71      429.27     40.02 o 
  13   6   2       33.26        2.63     21.97 o 
  14   6   2      409.45      523.71     78.37 o 
 -12   7   2       22.46       22.93     27.37 o 
 -11   7   2      262.29      295.14     48.30 o 
 -10   7   2      456.00      401.40     55.36 o 
  -9   7   2      265.62      259.09     24.79 o 
  -8   7   2      179.41      219.90     19.60 o 
  -7   7   2     1409.09     1306.27     39.74 o 
  -6   7   2     2338.40     2390.61     59.10 o 
  -5   7   2      627.59      545.68     17.65 o 
  -4   7   2       66.20       92.37      9.60 o 
  -3   7   2      168.09      184.88     12.08 o 
  -2   7   2        6.83        5.76      4.44 o 
  -1   7   2      538.88      488.47     13.08 o 
   0   7   2        0.09       -2.34      3.87 o 
   1   7   2      708.50      625.92     15.99 o 
   2   7   2       35.34       26.69      5.50 o 
   3   7   2       49.75       29.04      6.11 o 
   4   7   2      138.68      108.65      6.82 o 
   5   7   2     2204.10     2324.23     36.89 o 
   6   7   2      401.53      310.37     15.16 o 
   7   7   2     1124.25      989.21     41.38 o 
   8   7   2      264.92      291.67     22.25 o 
   9   7   2      160.56      121.04     26.44 o 
  10   7   2      116.61      122.01     18.15 o 
  11   7   2        0.84      -28.34     18.54 o 
  12   7   2        0.01        0.19     24.49 o 
  13   7   2       64.84       65.49     32.34 o 
 -12   8   2      313.73      258.50     49.60 o 
 -11   8   2       22.49       23.50     26.76 o 
 -10   8   2       93.24       78.22     30.47 o 
  -9   8   2       10.83        0.60     13.54 o 
  -8   8   2      365.63      397.85     27.55 o 
  -7   8   2      367.15      380.74     28.24 o 
  -6   8   2      109.37      105.79     14.17 o 
  -5   8   2      460.12      461.07     17.20 o 
  -4   8   2      128.33      123.11      9.70 o 
  -3   8   2      998.38     1083.97     24.56 o 
  -2   8   2     1604.05     1606.30     39.77 o 
  -1   8   2      527.93      452.15     28.30 o 
   0   8   2    34101.38    32686.07    487.86 o 
   1   8   2     2350.97     2261.31     47.68 o 
   2   8   2     1044.54      953.67     21.91 o 
   3   8   2      184.62      177.98     10.45 o 
   4   8   2      386.27      359.56     12.04 o 
   5   8   2      103.84      103.22     11.96 o 
   6   8   2       43.28       30.92      7.62 o 
   7   8   2      274.21      276.66     14.36 o 
   8   8   2      186.52      178.32     26.78 o 
   9   8   2      345.16      328.89     24.50 o 
  10   8   2       86.21       89.17     18.58 o 
  11   8   2      160.63      174.95     29.12 o 
  12   8   2      298.47      255.19     34.01 o 
  13   8   2      239.13      178.15     39.21 o 
 -11   9   2       43.25       27.63     28.94 o 
 -10   9   2        0.18        8.98     15.25 o 
  -9   9   2       93.69       74.78     18.18 o 
  -8   9   2      419.02      449.35     28.45 o 
  -7   9   2        0.68       -9.67     13.49 o 
  -6   9   2      415.87      433.80     22.71 o 
  -5   9   2     1359.54     1262.14     34.75 o 
  -4   9   2      986.38      882.68     34.26 o 
  -3   9   2      338.66      369.11     15.35 o 
  -2   9   2       36.61       19.41      6.85 o 
  -1   9   2       20.77       17.15      6.31 o 
   0   9   2      200.46      239.66     11.21 o 
   1   9   2      737.08      760.34     20.80 o 
   2   9   2       42.02       37.82      7.43 o 
   3   9   2      116.43      111.77     11.61 o 
   4   9   2       10.21        2.78      6.31 o 
   5   9   2      354.36      344.28     17.94 o 
   6   9   2      144.40      150.63     12.51 o 
   7   9   2       47.88       40.24     15.19 o 
   8   9   2      138.20      109.70     15.81 o 
   9   9   2      326.23      310.68     25.34 o 
  10   9   2       16.82       29.93     19.17 o 
  11   9   2       69.18      123.16     26.29 o 
  12   9   2       39.42       88.08     36.76 o 
  13   9   2       10.87       56.70     34.16 o 
 -10  10   2      353.72      327.64     33.53 o 
  -9  10   2       10.62        8.62     15.28 o 
  -8  10   2      177.87      155.96     57.09 o 
  -7  10   2       16.61       13.46     12.60 o 
  -6  10   2       82.22       79.30     15.04 o 
  -5  10   2       44.71       41.57     10.61 o 
  -4  10   2      581.49      587.56     23.67 o 
  -3  10   2      155.21      143.03     12.09 o 
  -2  10   2       50.06       63.80     12.78 o 
  -1  10   2      903.08      986.70     27.63 o 
   0  10   2     2140.50     2309.21     45.90 o 
   1  10   2      455.88      530.91     19.62 o 
   2  10   2      690.99      682.83     22.13 o 
   3  10   2      740.85      799.60     22.96 o 
   4  10   2      182.03      179.55     11.88 o 
   5  10   2       32.03       27.14      7.97 o 
   6  10   2     1518.40     1439.72     32.91 o 
   7  10   2      300.28      277.02     18.12 o 
   8  10   2        0.06        9.59     19.76 o 
   9  10   2      445.67      458.61     28.97 o 
  10  10   2       82.90       90.22     24.91 o 
  11  10   2        0.06       33.41     15.11 o 
  12  10   2       77.48       73.16     30.78 o 
 -10  11   2      168.05      169.62     27.88 o 
  -9  11   2        0.67       -8.54     26.94 o 
  -8  11   2       39.03       23.94     15.62 o 
  -7  11   2       82.82       85.70     22.49 o 
  -6  11   2       24.88       26.31     16.89 o 
  -5  11   2       56.73       42.59     13.68 o 
  -4  11   2        4.42       16.75     11.02 o 
  -3  11   2       11.76       45.36     27.77 o 
  -2  11   2      238.83      267.50     37.48 o 
  -1  11   2     2218.83     2300.22     69.90 o 
   0  11   2        8.30       33.56      9.57 o 
   1  11   2      396.33      398.10     15.82 o 
   2  11   2      456.24      436.03     17.34 o 
   3  11   2     1006.22      938.13     25.82 o 
   4  11   2      426.36      403.92     15.68 o 
   5  11   2      274.09      303.24     17.98 o 
   6  11   2      219.03      222.99     15.00 o 
   7  11   2       27.29       15.33      9.44 o 
   8  11   2       38.16       41.00     16.87 o 
  10  11   2        1.64       37.49     21.86 o 
  11  11   2        0.05        4.71     38.32 o 
  12  11   2       96.62      156.99     33.46 o 
  -9  12   2       78.26       46.23     19.34 o 
  -8  12   2        6.25        1.37     14.66 o 
  -7  12   2       13.33       14.73     14.53 o 
  -6  12   2       94.31       82.57     17.44 o 
  -5  12   2        9.58       -6.29     11.00 o 
  -4  12   2       32.03       20.75     10.93 o 
  -3  12   2        0.32      -10.86     18.07 o 
  -2  12   2      155.04      163.05     24.62 o 
  -1  12   2     2592.71     2605.19     78.76 o 
   0  12   2     5284.14     5397.26    185.35 o 
   1  12   2     1787.96     1876.16     52.46 o 
   2  12   2      142.77      118.02     12.74 o 
   3  12   2      167.73      143.18     14.57 o 
   4  12   2        1.97        5.52      8.29 o 
   5  12   2       81.94       65.31     11.06 o 
   6  12   2      151.63      126.76     13.12 o 
   7  12   2      172.42      200.88     18.43 o 
   8  12   2       52.69       53.83     16.57 o 
   9  12   2        0.13       -1.74     20.16 o 
  10  12   2       11.61       50.25     30.23 o 
  11  12   2      287.88      422.89     86.31 o 
  -8  13   2       58.47       27.36     17.02 o 
  -7  13   2       42.69       56.50     18.23 o 
  -6  13   2        0.95       -1.38     13.55 o 
  -5  13   2       21.49        8.52     12.93 o 
  -4  13   2      182.34      165.55     23.79 o 
  -3  13   2       10.52        3.81     20.49 o 
  -2  13   2      145.79      140.74     23.60 o 
  -1  13   2       56.41       49.81     15.74 o 
   0  13   2        3.97       29.91     17.58 o 
   1  13   2       22.92       39.38     16.96 o 
   2  13   2      285.26      330.85     23.96 o 
   3  13   2       31.19       27.18     10.52 o 
   4  13   2        8.09       12.63      9.18 o 
   5  13   2       51.35       61.36     10.99 o 
   6  13   2       10.09       23.29      9.89 o 
   7  13   2        0.09      -10.25     12.48 o 
   8  13   2        9.18      -30.81     15.40 o 
   9  13   2        6.59       45.32     23.93 o 
  10  13   2        0.77       42.22     27.47 o 
  -7  14   2       91.29       95.74     24.08 o 
  -6  14   2        1.76       18.13     14.86 o 
  -5  14   2       16.32       41.58     15.74 o 
  -4  14   2       10.08       14.37     26.21 o 
  -3  14   2       31.34        2.16     22.58 o 
  -2  14   2        0.21       -0.76     21.83 o 
  -1  14   2       99.93      157.66     35.18 o 
   0  14   2      207.38      336.33     45.49 o 
   1  14   2        3.17       -7.72     18.08 o 
   2  14   2      266.55      258.83     38.45 o 
   3  14   2      108.21      121.35     17.77 o 
   4  14   2      100.77      136.11     14.51 o 
   5  14   2      229.52      353.16     42.64 o 
   6  14   2      173.59      199.86     19.62 o 
   7  14   2        1.24        0.69     12.85 o 
   8  14   2        0.44       13.98     27.61 o 
   9  14   2      205.48      242.15     43.45 o 
  -5  15   2       37.17       32.58     16.34 o 
  -4  15   2       21.31       62.18     31.01 o 
  -3  15   2       94.05      138.76     38.87 o 
  -2  15   2       27.15       30.05     28.01 o 
  -1  15   2       35.87       47.39     26.94 o 
   0  15   2        0.61       -9.58     22.07 o 
   1  15   2       14.59        2.42     21.24 o 
   2  15   2        4.12       -6.17     21.03 o 
   3  15   2      219.81      258.97     40.02 o 
   4  15   2       27.18       27.46     14.27 o 
   5  15   2      377.30      465.84     25.46 o 
   6  15   2        0.89       22.66     17.80 o 
   7  15   2        0.02      -12.26     17.88 o 
   8  15   2       56.85       21.46     45.09 o 
  -4  16   2       35.65        6.68     30.37 o 
  -3  16   2        0.06       11.31     27.25 o 
  -2  16   2        9.90       59.60     31.35 o 
  -1  16   2       73.67       65.80     31.01 o 
   0  16   2       18.09       60.84     31.13 o 
   1  16   2      320.77      305.51     48.69 o 
   2  16   2       16.45       24.79     27.92 o 
   3  16   2      119.05      159.65     37.25 o 
   4  16   2       52.33       61.43     20.52 o 
   5  16   2       14.18       19.43     15.96 o 
   6  16   2        5.45       22.38     17.38 o 
   7  16   2       24.75       63.79     23.77 o 
  -1  17   2        0.92       11.13     28.31 o 
   0  17   2        0.01      -19.30     24.34 o 
   1  17   2       17.60       15.17     27.91 o 
   2  17   2        3.32       14.04     26.96 o 
   3  17   2        9.37       38.25     30.58 o 
   4  17   2       14.95       59.03     21.00 o 
  -5 -15   3       70.26       86.23     20.88 o 
  -4 -15   3       34.39       57.62     39.93 o 
  -3 -15   3       38.79       30.86     17.75 o 
  -2 -15   3      157.87      147.49     22.97 o 
  -1 -15   3       99.59      119.71     26.90 o 
   0 -15   3        1.74       27.65     26.40 o 
   1 -15   3        2.57      -10.87     23.57 o 
   2 -15   3       44.46       77.93     33.01 o 
   3 -15   3       47.73       43.98     29.97 o 
  -7 -14   3       36.35      134.74     32.32 o 
  -6 -14   3      171.38      184.92     21.13 o 
  -5 -14   3        1.95       13.01     16.10 o 
  -4 -14   3       86.21       72.47     18.59 o 
  -3 -14   3        4.22       18.38     19.10 o 
  -2 -14   3       16.15       18.64     23.79 o 
  -1 -14   3        1.67       38.69     28.11 o 
   0 -14   3        1.37       24.17     20.21 o 
   1 -14   3      162.41      212.07     41.35 o 
   2 -14   3        5.10        2.47     22.55 o 
   3 -14   3        3.75       33.63     27.04 o 
   4 -14   3       23.14       21.38     27.59 o 
   5 -14   3       28.53       16.30     16.27 o 
  -9 -13   3       44.85      108.30     55.62 o 
  -8 -13   3      313.19      348.26     50.24 o 
  -7 -13   3       99.22      138.52     19.66 o 
  -6 -13   3       11.65       53.19     15.72 o 
  -5 -13   3      169.49      172.68     21.62 o 
  -4 -13   3        7.21       -6.59     15.18 o 
  -3 -13   3        0.70       -0.54     19.16 o 
  -2 -13   3        2.56        8.20     17.52 o 
  -1 -13   3        5.07       11.43     16.43 o 
   0 -13   3        0.01       27.99     17.10 o 
   1 -13   3        0.79       25.20     18.82 o 
   2 -13   3      145.94       80.05     28.45 o 
   3 -13   3      150.21      180.28     39.14 o 
   4 -13   3        0.71       18.93     25.88 o 
   5 -13   3      172.81      217.79     44.14 o 
   6 -13   3        1.97       14.45     25.40 o 
   7 -13   3       77.90      106.66     23.67 o 
 -10 -12   3        6.75       27.80     15.63 o 
  -9 -12   3       21.14       27.05     18.55 o 
  -8 -12   3      117.30       87.91     20.87 o 
  -7 -12   3        2.86        2.44     15.23 o 
  -6 -12   3      451.57      414.11     25.87 o 
  -5 -12   3       48.23       28.19     13.17 o 
  -4 -12   3      562.09      587.47     30.36 o 
  -3 -12   3      452.44      394.51     32.63 o 
  -2 -12   3      153.93      160.71     25.07 o 
  -1 -12   3      434.91      426.06     36.28 o 
   0 -12   3        2.18       38.62     15.95 o 
   1 -12   3        8.16       56.45     18.44 o 
   2 -12   3      231.23      284.90     32.79 o 
   3 -12   3        1.63      -14.24     18.15 o 
   4 -12   3       49.07       39.85     26.72 o 
   5 -12   3      532.23      578.53     56.22 o 
   6 -12   3       12.27       14.04     17.14 o 
   7 -12   3       69.70       48.66     18.22 o 
   8 -12   3        0.02       15.48     17.72 o 
 -11 -11   3       73.79      137.44     45.45 o 
 -10 -11   3      118.32      145.22     28.67 o 
  -9 -11   3       51.08       35.83     17.11 o 
  -8 -11   3        0.24      -13.37     13.47 o 
  -7 -11   3      131.91      105.48     16.64 o 
  -6 -11   3      280.12      363.57     23.62 o 
  -5 -11   3      132.13      108.74     14.76 o 
  -4 -11   3       49.35       39.04      9.66 o 
  -3 -11   3      102.06      112.44     12.84 o 
  -2 -11   3      307.79      341.25     23.48 o 
  -1 -11   3       50.63       64.76     13.15 o 
   0 -11   3      116.32      163.99     28.52 o 
   1 -11   3      266.06      261.57     24.80 o 
   2 -11   3       28.36       14.43     15.69 o 
   3 -11   3      197.64      168.85     25.74 o 
   4 -11   3      137.63      142.52     26.23 o 
   5 -11   3      106.36       74.73     27.47 o 
   6 -11   3       75.64       83.33     18.87 o 
   7 -11   3       35.65       50.14     17.41 o 
   8 -11   3       53.97       35.09     19.01 o 
   9 -11   3       73.15       66.02     21.58 o 
 -11 -10   3       75.34       60.72     18.66 o 
 -10 -10   3       74.28       77.50     19.63 o 
  -9 -10   3      166.62      156.23     26.92 o 
  -8 -10   3       17.43       12.78     15.85 o 
  -7 -10   3       55.93       20.53     13.73 o 
  -6 -10   3      787.19      690.31     30.52 o 
  -5 -10   3       31.77        7.77     10.82 o 
  -4 -10   3       10.01       13.74      9.04 o 
  -3 -10   3     1236.35     1148.69     29.31 o 
  -2 -10   3      276.83      248.88     16.70 o 
  -1 -10   3       43.86       67.29     10.34 o 
   0 -10   3      328.39      332.58     21.11 o 
   1 -10   3      312.41      302.90     25.43 o 
   2 -10   3      125.95       99.62     20.66 o 
   3 -10   3      296.35      237.39     23.35 o 
   4 -10   3      207.80      210.25     29.52 o 
   5 -10   3      414.14      357.72     42.93 o 
   6 -10   3       13.42       18.29     12.91 o 
   7 -10   3      754.04      741.27     39.43 o 
   8 -10   3        3.04        5.41     24.88 o 
   9 -10   3      670.15      701.78     41.89 o 
  10 -10   3      412.30      386.25     43.86 o 
 -12  -9   3       17.03       73.27     25.00 o 
 -11  -9   3        2.20       52.33     21.80 o 
 -10  -9   3       73.09       92.97     29.73 o 
  -9  -9   3       33.94       79.00     28.64 o 
  -8  -9   3      420.16      390.76     25.28 o 
  -7  -9   3       82.23       81.12     14.97 o 
  -6  -9   3       54.50       52.77     13.24 o 
  -5  -9   3      355.47      347.86     18.54 o 
  -4  -9   3      151.84      156.77     13.08 o 
  -3  -9   3      218.17      210.47     12.68 o 
  -2  -9   3      101.34      106.23     11.99 o 
  -1  -9   3      319.87      319.36     16.73 o 
   0  -9   3      249.76      191.99     14.13 o 
   1  -9   3      243.19      203.21     18.49 o 
   2  -9   3      124.75      118.59     22.37 o 
   3  -9   3     1969.47     1955.63     62.83 o 
   4  -9   3       38.59       28.34     12.88 o 
   5  -9   3      201.12      190.73     22.24 o 
   6  -9   3      200.28      214.61     18.33 o 
   7  -9   3       86.62      103.50     18.99 o 
   8  -9   3      108.97      113.83     20.61 o 
   9  -9   3       45.27       79.32     19.80 o 
  10  -9   3      927.48      944.02     48.85 o 
 -12  -8   3        0.66       -9.58     20.14 o 
 -11  -8   3      150.88      123.21     25.96 o 
 -10  -8   3       26.61       45.93     30.64 o 
  -9  -8   3      122.51      111.22     38.11 o 
  -8  -8   3      120.49      134.72     26.18 o 
  -7  -8   3        1.33        8.91      9.75 o 
  -6  -8   3      223.26      209.94     16.23 o 
  -5  -8   3      223.99      228.81     14.55 o 
  -4  -8   3      491.04      457.43     17.48 o 
  -3  -8   3      579.65      483.32     16.66 o 
  -2  -8   3      356.17      298.22     11.07 o 
  -1  -8   3      310.66      302.82     12.16 o 
   0  -8   3      212.96      169.37     12.34 o 
   1  -8   3      339.17      366.56     26.84 o 
   2  -8   3      121.93      151.01     15.05 o 
   3  -8   3        9.95       -0.21      8.46 o 
   4  -8   3      224.70      224.41     33.00 o 
   5  -8   3        4.36       14.24     11.09 o 
   6  -8   3       66.50       33.05     20.30 o 
   7  -8   3      322.39      320.92     21.53 o 
   8  -8   3      319.65      301.60     28.47 o 
   9  -8   3      118.00      125.11     21.36 o 
  10  -8   3       69.22       40.05     28.31 o 
  11  -8   3       15.59       23.69     27.00 o 
 -13  -7   3       54.90       93.53     24.61 o 
 -12  -7   3        7.44       27.68     21.37 o 
 -11  -7   3       81.51       69.01     20.14 o 
 -10  -7   3      853.36      701.83     41.41 o 
  -9  -7   3      413.63      466.22     29.67 o 
  -8  -7   3       74.16       69.30     19.97 o 
  -7  -7   3     1372.73     1234.07     73.22 o 
  -6  -7   3       45.20       24.75      8.40 o 
  -5  -7   3       77.05       67.35      9.43 o 
  -4  -7   3      115.18      101.91      9.24 o 
  -3  -7   3        0.11        3.34      4.00 o 
  -2  -7   3      169.67      135.13      7.76 o 
  -1  -7   3     1212.93     1224.27     27.17 o 
   0  -7   3       70.29       51.03      6.34 o 
   1  -7   3     1528.53     1554.15     34.87 o 
   2  -7   3      499.47      450.01     20.77 o 
   3  -7   3     2040.03     2042.99     61.81 o 
   4  -7   3     3207.06     3315.91     91.58 o 
   5  -7   3      129.78      105.92     23.09 o 
   6  -7   3      459.27      458.33     21.91 o 
   7  -7   3      490.35      414.75     26.43 o 
   8  -7   3      575.44      568.23     33.60 o 
   9  -7   3       47.71       82.82     20.20 o 
  10  -7   3       21.76       44.68     26.34 o 
  11  -7   3        3.16       10.09     23.37 o 
  12  -7   3       41.02       -0.62     24.97 o 
 -13  -6   3      155.43      152.07     26.20 o 
 -12  -6   3       19.58       40.12     19.74 o 
 -11  -6   3      135.55      152.34     24.72 o 
 -10  -6   3       56.68       77.20     16.97 o 
  -9  -6   3      120.58      124.24     19.87 o 
  -8  -6   3       79.06       44.51     16.72 o 
  -7  -6   3       37.34       19.85     14.07 o 
  -6  -6   3      161.84      162.45     17.98 o 
  -5  -6   3       53.41       33.95      5.81 o 
  -4  -6   3      297.70      277.54     10.57 o 
  -3  -6   3       19.35       10.40      3.91 o 
  -2  -6   3       25.50       17.54      4.12 o 
  -1  -6   3      130.59      137.33      7.48 o 
   0  -6   3        4.13       20.84      5.89 o 
   1  -6   3      279.45      256.38     12.54 o 
   2  -6   3      139.71      162.76     11.17 o 
   3  -6   3      321.77      314.64     20.17 o 
   4  -6   3       92.92       56.97     12.87 o 
   5  -6   3      853.99      910.41     45.05 o 
   6  -6   3       31.30       50.39     13.79 o 
   7  -6   3      404.47      376.14     20.25 o 
   8  -6   3     4081.11     4350.62     95.90 o 
   9  -6   3     4099.18     4377.47     97.86 o 
  10  -6   3      109.20      155.35     28.51 o 
  11  -6   3      237.71      287.58     46.74 o 
  12  -6   3        0.05       -5.12     21.99 o 
 -13  -5   3       20.97       11.23     20.45 o 
 -12  -5   3       30.94       45.91     20.96 o 
 -11  -5   3        0.01        9.68     18.06 o 
 -10  -5   3       15.61       -0.59     15.28 o 
  -9  -5   3      777.81      686.93     32.24 o 
  -8  -5   3      322.80      309.58     27.82 o 
  -7  -5   3       16.86      -13.70     12.87 o 
  -6  -5   3       33.19       27.79     13.38 o 
  -5  -5   3       18.94       11.35      5.74 o 
  -4  -5   3      365.73      338.88     11.12 o 
  -3  -5   3      248.60      243.76      8.60 o 
  -2  -5   3        0.15        6.74      3.58 o 
  -1  -5   3     2697.32     2596.17     41.46 o 
   0  -5   3      157.58      178.11      9.37 o 
   1  -5   3     2412.20     2271.54     42.17 o 
   2  -5   3      242.38      226.45     10.90 o 
   3  -5   3      145.69      138.99     11.67 o 
   4  -5   3      249.16      192.86     17.05 o 
   5  -5   3     1201.89     1288.57     48.59 o 
   6  -5   3      221.44      256.56     16.44 o 
   7  -5   3       68.20       48.12     11.94 o 
   8  -5   3      340.13      356.24     20.58 o 
   9  -5   3      555.77      621.47     33.79 o 
  10  -5   3     1432.40     1519.84     56.63 o 
  11  -5   3       16.36        3.59     31.87 o 
  12  -5   3      160.45      162.97     40.43 o 
  13  -5   3      331.92      380.67     57.64 o 
 -13  -4   3      256.73      234.89     36.13 o 
 -12  -4   3      129.39      137.00     24.57 o 
 -11  -4   3       46.58       55.29     20.84 o 
 -10  -4   3      108.78      119.90     19.30 o 
  -9  -4   3        0.62       -7.09     14.00 o 
  -8  -4   3       62.63       40.15     18.02 o 
  -7  -4   3      380.08      363.74     24.13 o 
  -6  -4   3     1657.80     1652.92     45.67 o 
  -5  -4   3        9.80       15.43      7.68 o 
  -4  -4   3      805.23      852.81     21.39 o 
  -3  -4   3        3.31        0.05      4.37 o 
  -2  -4   3      108.91       68.54      6.97 o 
  -1  -4   3     1369.32     1365.25     27.00 o 
   0  -4   3      634.19      516.71     13.35 o 
   1  -4   3        9.32       -1.51      3.86 o 
   2  -4   3        3.75       -3.56      3.92 o 
   3  -4   3        1.42        4.37      6.86 o 
   4  -4   3      146.50      177.44     12.71 o 
   5  -4   3      477.66      476.93     18.94 o 
   6  -4   3      201.76      225.15     10.18 o 
   7  -4   3        2.52       24.16      6.60 o 
   8  -4   3      205.67      204.51     15.49 o 
   9  -4   3      814.06      893.22     39.75 o 
  10  -4   3       54.72       79.13     19.83 o 
  11  -4   3       59.72       48.97     35.57 o 
  12  -4   3      217.29      220.59     32.74 o 
  13  -4   3        4.17        7.91     23.05 o 
 -14  -3   3        0.07       59.11     21.91 o 
 -13  -3   3      110.56      135.96     25.76 o 
 -12  -3   3       44.02       64.05     20.43 o 
 -11  -3   3       30.10       38.76     16.74 o 
 -10  -3   3      636.26      555.46     29.98 o 
  -9  -3   3       12.14      -13.57     13.72 o 
  -8  -3   3       43.11       22.38     13.44 o 
  -7  -3   3      624.42      573.70     23.03 o 
  -6  -3   3        8.09       10.26      8.44 o 
  -5  -3   3      795.54      855.18     43.35 o 
  -4  -3   3      580.62      684.73     19.70 o 
  -3  -3   3      264.44      328.04     15.90 o 
  -2  -3   3     1762.81     1472.63     24.59 o 
  -1  -3   3     1315.11     1286.75     21.81 o 
   0  -3   3     3900.28     3398.03     62.49 o 
   1  -3   3     3744.95     3106.73     53.20 o 
   2  -3   3      265.36      257.65      8.83 o 
   3  -3   3     1272.16     1155.29     25.85 o 
   4  -3   3      507.55      545.72     14.42 o 
   5  -3   3      513.98      507.90     13.61 o 
   6  -3   3       24.36       31.91      6.64 o 
   7  -3   3       92.05      105.29     10.36 o 
   8  -3   3      180.89      210.39     14.31 o 
   9  -3   3      303.32      323.23     36.02 o 
  10  -3   3       82.81       71.14     17.33 o 
  11  -3   3       40.89       60.50     26.43 o 
  12  -3   3       24.35       11.79     18.44 o 
  13  -3   3      198.78      261.75     63.14 o 
 -14  -2   3       99.87      133.76     24.79 o 
 -13  -2   3       43.95       82.64     22.18 o 
 -12  -2   3        8.25       16.96     17.67 o 
 -11  -2   3      760.28      663.63     33.49 o 
 -10  -2   3      571.04      544.71     29.18 o 
  -9  -2   3       37.91       18.48     14.48 o 
  -8  -2   3      881.12      898.60     33.70 o 
  -7  -2   3      273.28      258.09     17.14 o 
  -6  -2   3       22.26       28.48      8.95 o 
  -5  -2   3      152.31      160.32     10.86 o 
  -4  -2   3       46.29       81.14      9.04 o 
  -3  -2   3      355.17      287.36     11.08 o 
  -2  -2   3      268.02      195.23      7.82 o 
  -1  -2   3     3048.62     2535.87     37.77 o 
   0  -2   3    17333.63    15545.27    244.12 o 
   1  -2   3       38.70       43.09      4.95 o 
   2  -2   3     2524.19     2326.85     37.53 o 
   3  -2   3       26.06       31.53      4.84 o 
   4  -2   3      530.21      612.91     18.37 o 
   5  -2   3     1181.96     1282.21     27.22 o 
   6  -2   3      140.86      113.46      8.94 o 
   7  -2   3      271.56      279.86     14.51 o 
   8  -2   3     1456.02     1545.79     37.36 o 
   9  -2   3      340.46      395.48     30.27 o 
  10  -2   3     1182.95     1160.88     46.06 o 
  11  -2   3       23.83       49.09     15.25 o 
  12  -2   3        3.02       20.53     18.17 o 
  13  -2   3      347.43      482.75     47.12 o 
  14  -2   3       44.40       42.91     25.49 o 
 -14  -1   3       42.03       73.50     21.24 o 
 -13  -1   3      139.00      146.98     26.98 o 
 -12  -1   3      654.21      594.80     36.06 o 
 -11  -1   3       77.41       44.81     19.71 o 
 -10  -1   3      952.95      891.34     35.67 o 
  -9  -1   3      141.87      182.74     20.15 o 
  -8  -1   3       39.95       26.59     12.97 o 
  -7  -1   3        0.16       -1.18      8.50 o 
  -6  -1   3      201.29      263.05     15.31 o 
  -5  -1   3      222.19      224.70     12.24 o 
  -4  -1   3      578.05      621.23     16.99 o 
  -3  -1   3     3106.56     3393.28     57.97 o 
  -2  -1   3       70.83       66.87      5.38 o 
  -1  -1   3       15.43        3.68      2.86 o 
   0  -1   3     4213.93     4268.36     59.44 o 
   1  -1   3    22031.61    20786.11    285.08 o 
   2  -1   3     8210.26     8266.60    130.40 o 
   3  -1   3      985.64     1009.58     20.54 o 
   4  -1   3      148.34      123.59      7.54 o 
   5  -1   3      129.56      148.42      9.64 o 
   6  -1   3      652.01      647.46     17.58 o 
   7  -1   3      276.26      247.51     12.10 o 
   8  -1   3      206.78      169.48     16.11 o 
   9  -1   3       45.46       55.58     12.64 o 
  10  -1   3       76.53       93.43     14.94 o 
  11  -1   3       16.97       44.65     14.06 o 
  12  -1   3      379.75      364.09     42.74 o 
  13  -1   3       61.31       90.65     24.69 o 
  14  -1   3      208.34      174.36     54.58 o 
 -14   0   3       75.74       80.66     30.56 o 
 -13   0   3      684.98      680.43     38.86 o 
 -12   0   3      373.66      427.88     33.09 o 
 -11   0   3      410.14      478.31     40.06 o 
 -10   0   3       36.79       42.76     14.43 o 
  -9   0   3       40.52       30.71     13.39 o 
  -8   0   3      672.45      719.05     26.67 o 
  -7   0   3      327.92      315.00     19.26 o 
  -6   0   3     1396.08     1400.82     35.60 o 
  -5   0   3      978.19     1495.61     30.19 o 
  -4   0   3      373.21      394.96     10.33 o 
  -3   0   3     2381.06     2376.87     42.22 o 
  -2   0   3    28724.01    28945.99    421.72 o 
  -1   0   3     1646.80     1457.59     21.51 o 
   0   0   3      130.99      184.49      6.73 o 
   1   0   3     2179.58     2174.84     34.34 o 
   2   0   3       51.84      108.40      5.67 o 
   3   0   3     4555.16     5047.97     96.71 o 
   4   0   3      126.70      125.93      7.67 o 
   5   0   3     2002.55     2231.09     41.15 o 
   6   0   3     3257.90     3651.44     64.54 o 
   7   0   3      213.74      270.46     12.59 o 
   8   0   3     2977.18     3089.62     74.60 o 
   9   0   3      135.70      167.11     17.01 o 
  10   0   3      182.26      245.26     20.65 o 
  11   0   3      186.46      196.43     27.17 o 
  12   0   3      168.93      213.88     22.01 o 
  13   0   3      252.78      211.93     32.54 o 
  14   0   3       22.04       33.59     45.01 o 
 -14   1   3       87.92      134.77     36.63 o 
 -13   1   3       99.73      121.40     35.75 o 
 -12   1   3      251.88      245.40     26.73 o 
 -11   1   3        0.38       17.22     14.22 o 
 -10   1   3       39.57       51.10     14.26 o 
  -9   1   3     1119.27     1047.85     62.60 o 
  -8   1   3      229.77      268.21     18.73 o 
  -7   1   3      367.52      336.97     25.40 o 
  -6   1   3        5.61       15.13      4.75 o 
  -5   1   3     2024.96     2078.26     31.75 o 
  -4   1   3     1638.16     1752.77     25.84 o 
  -3   1   3        6.91        7.31      3.27 o 
  -2   1   3       35.68       37.39      3.57 o 
  -1   1   3     1087.04     1111.71     16.46 o 
   0   1   3       12.12       11.13      2.49 o 
   1   1   3      113.01      121.71      5.02 o 
   2   1   3     4126.06     4229.26     95.64 o 
   3   1   3     8664.97     9826.87    190.81 o 
   4   1   3     1525.30     1655.86     30.48 o 
   5   1   3     5763.06     6467.21    115.93 o 
   6   1   3      162.85      235.22     12.15 o 
   7   1   3      433.91      385.76     16.50 o 
   8   1   3      127.85      215.13     15.13 o 
   9   1   3      156.95      171.10     17.26 o 
  10   1   3      216.25      289.10     25.26 o 
  11   1   3        0.98       30.55     14.72 o 
  12   1   3      384.04      425.42     27.75 o 
  13   1   3      414.46      366.47     37.00 o 
  14   1   3      511.32      562.74     85.25 o 
 -13   2   3       94.76      103.25     34.52 o 
 -12   2   3       49.19       89.17     28.92 o 
 -11   2   3      117.49       94.78     18.70 o 
 -10   2   3        0.05       10.81     11.91 o 
  -9   2   3        1.63      -11.85     10.63 o 
  -8   2   3      985.64      872.96     29.11 o 
  -7   2   3       10.62       12.87      4.90 o 
  -6   2   3       37.65       38.19      5.00 o 
  -5   2   3     1081.06     1199.12     19.87 o 
  -4   2   3      675.42      811.60     14.09 o 
  -3   2   3      147.05      140.36      5.22 o 
  -2   2   3     1670.68     1797.34     23.48 o 
  -1   2   3     2768.04     2507.90     33.01 o 
   0   2   3      396.35      461.74     11.02 o 
   1   2   3     5521.30     4945.46     98.15 o 
   2   2   3      247.01      295.78     14.66 o 
   3   2   3       45.12       77.51     10.55 o 
   4   2   3      227.57      191.35      7.67 o 
   5   2   3      795.46      848.86     22.18 o 
   6   2   3        0.20       20.33      5.20 o 
   7   2   3        1.52       -0.32      5.12 o 
   8   2   3        0.19        2.90      7.46 o 
   9   2   3     1047.33      929.74     33.52 o 
  10   2   3     2166.92     2373.11     63.49 o 
  11   2   3       73.92       68.55     14.35 o 
  12   2   3        5.27        4.06     13.41 o 
  13   2   3      111.01      110.36     24.89 o 
  14   2   3       50.40       33.13     29.10 o 
 -13   3   3        4.96       28.57     26.09 o 
 -12   3   3       13.55      -10.01     19.75 o 
 -11   3   3       73.59       69.56     25.67 o 
 -10   3   3     1472.51     1400.74     52.34 o 
  -9   3   3        6.31        7.13     10.68 o 
  -8   3   3      472.60      471.39     18.44 o 
  -7   3   3      174.92      183.25     10.51 o 
  -6   3   3     2173.30     2289.17     34.44 o 
  -5   3   3       50.43       85.46      5.56 o 
  -4   3   3      313.12      353.97      8.47 o 
  -3   3   3      812.86      864.75     13.47 o 
  -2   3   3       16.71       27.45      3.61 o 
  -1   3   3     1284.76     1327.37     18.84 o 
   0   3   3       47.57       65.11      4.79 o 
   1   3   3     6131.41     5285.74     75.56 o 
   2   3   3       10.18       37.01      5.54 o 
   3   3   3      242.93      226.00      9.84 o 
   4   3   3     1807.69     1581.25     28.77 o 
   5   3   3     2091.63     2163.42     41.75 o 
   6   3   3     2713.05     2837.72     50.93 o 
   7   3   3     1113.55     1237.83     35.70 o 
   8   3   3     1245.56     1515.68     62.68 o 
   9   3   3      862.84      904.84     39.26 o 
  10   3   3      867.74      779.67     31.77 o 
  11   3   3      342.13      362.21     24.92 o 
  12   3   3       35.67      273.55     57.50 o 
  13   3   3      264.82      290.14     33.79 o 
  14   3   3        0.19      -17.09     44.62 o 
 -13   4   3       68.24       89.92     31.91 o 
 -12   4   3      143.63      197.67     43.17 o 
 -11   4   3       18.23       34.65     23.36 o 
 -10   4   3      133.65      126.40     32.45 o 
  -9   4   3        0.40       10.05     14.23 o 
  -8   4   3       20.60       27.29      8.19 o 
  -7   4   3      137.20      158.78     10.02 o 
  -6   4   3       54.02       58.20      6.17 o 
  -5   4   3      178.47      231.02      8.97 o 
  -4   4   3      173.26      247.31      7.31 o 
  -3   4   3     2597.17     2531.99     36.32 o 
  -2   4   3     3098.03     3356.27     53.25 o 
  -1   4   3     6393.48     7260.95     99.39 o 
   0   4   3     6498.85     6905.21     91.54 o 
   1   4   3       73.89       48.15      3.99 o 
   2   4   3       86.44       68.65      6.03 o 
   3   4   3      119.12      123.03      6.21 o 
   4   4   3       20.96        4.83      3.09 o 
   5   4   3      520.65      582.92     13.08 o 
   6   4   3        1.54       13.17      4.86 o 
   7   4   3      964.89      957.71     23.06 o 
   8   4   3     3560.08     3904.28     81.65 o 
   9   4   3       15.01       13.12     11.68 o 
  10   4   3      935.98      897.93     38.34 o 
  11   4   3      469.18      443.11     29.02 o 
  12   4   3       17.19        6.06     19.94 o 
  13   4   3      169.62      134.22     28.82 o 
  14   4   3       99.10      117.77     35.48 o 
 -13   5   3      163.66       64.61     32.74 o 
 -12   5   3      116.68       50.30     27.18 o 
 -11   5   3       91.77       56.34     28.52 o 
 -10   5   3      151.64      169.36     35.87 o 
  -9   5   3       47.35       60.18     17.27 o 
  -8   5   3       88.13       97.99     13.48 o 
  -7   5   3     1723.50     2013.10     40.63 o 
  -6   5   3      562.52      504.40     14.77 o 
  -5   5   3      595.23      620.43     14.86 o 
  -4   5   3     1260.55     1240.05     24.00 o 
  -3   5   3      914.80     1007.85     19.06 o 
  -2   5   3     1998.28     2048.57     43.37 o 
  -1   5   3       68.03       64.58      5.92 o 
   0   5   3     1545.63     1370.87     23.52 o 
   1   5   3       90.02      118.80      5.51 o 
   2   5   3      523.12      545.81     11.55 o 
   3   5   3      274.46      347.68     10.23 o 
   4   5   3      182.90      228.35     11.90 o 
   5   5   3     2516.88     2501.39     40.97 o 
   6   5   3     1401.07     1446.61     26.12 o 
   7   5   3     1508.00     1594.15     33.08 o 
   8   5   3      307.19      383.10     20.45 o 
   9   5   3       48.72        7.06     15.68 o 
  10   5   3        3.18      -32.97     19.93 o 
  11   5   3      138.65      114.58     23.92 o 
  12   5   3       50.48       58.40     20.82 o 
  13   5   3      150.16       92.52     26.40 o 
  14   5   3        4.53       19.68     27.90 o 
 -12   6   3      218.24      151.85     41.08 o 
 -11   6   3       39.43       32.43     26.21 o 
 -10   6   3        0.04       12.89     21.33 o 
  -9   6   3      901.33      945.63     38.83 o 
  -8   6   3       51.46       50.02     11.29 o 
  -7   6   3      149.33      165.13     18.47 o 
  -6   6   3       80.06       78.33      9.86 o 
  -5   6   3       14.37       17.01      6.02 o 
  -4   6   3     1286.48     1495.58     30.36 o 
  -3   6   3      435.03      460.36     13.32 o 
  -2   6   3      979.90      819.24     18.73 o 
  -1   6   3      521.97      582.72     19.52 o 
   0   6   3     2233.51     2060.32     35.04 o 
   1   6   3        6.66        8.06      5.18 o 
   2   6   3        0.89       11.09      6.07 o 
   3   6   3      623.75      582.61     15.45 o 
   4   6   3      246.83      207.06      7.96 o 
   5   6   3      281.41      273.20      7.74 o 
   6   6   3       49.51       38.15      4.62 o 
   7   6   3        1.26       -2.17      5.80 o 
   8   6   3       71.36       70.19      9.44 o 
   9   6   3      306.40      285.76     24.80 o 
  10   6   3      905.38      994.06     47.80 o 
  11   6   3        4.62      -19.60     17.90 o 
  12   6   3       75.78       69.04     23.24 o 
  13   6   3      133.54      131.54     29.11 o 
  14   6   3       68.62      108.78     47.84 o 
 -12   7   3      408.08      368.57     56.14 o 
 -11   7   3        0.05       11.17     23.62 o 
 -10   7   3        0.75       19.52     21.40 o 
  -9   7   3      637.27      605.37     31.57 o 
  -8   7   3      372.80      429.42     24.72 o 
  -7   7   3       83.13      111.76     12.03 o 
  -6   7   3      624.22      655.07     23.92 o 
  -5   7   3      101.48      109.13     10.04 o 
  -4   7   3      159.53      173.37     10.70 o 
  -3   7   3      306.14      254.23     10.41 o 
  -2   7   3        1.42        7.04      3.98 o 
  -1   7   3      611.55      562.87     12.59 o 
   0   7   3        3.92        8.90      4.20 o 
   1   7   3      270.63      242.37     10.34 o 
   2   7   3     3014.17     2724.14     49.87 o 
   3   7   3      574.33      689.25     18.72 o 
   4   7   3     1040.13      953.35     21.56 o 
   5   7   3      190.46      235.58      9.38 o 
   6   7   3      233.24      209.07      7.79 o 
   7   7   3      931.98      978.03     24.44 o 
   8   7   3      652.10      600.98     31.07 o 
   9   7   3        3.62        0.12     15.57 o 
  10   7   3      112.82      129.31     57.95 o 
  11   7   3       11.80       15.14     22.15 o 
  12   7   3        0.64       -7.85     23.90 o 
  13   7   3      305.84      345.40     75.07 o 
  14   7   3       32.02       56.14     30.54 o 
 -12   8   3        7.30       41.74     29.77 o 
 -11   8   3       41.17       54.32     30.28 o 
 -10   8   3      170.85      125.99     37.07 o 
  -9   8   3        7.65        5.74     13.20 o 
  -8   8   3       83.24       97.41     17.70 o 
  -7   8   3      127.85      150.32     19.07 o 
  -6   8   3      550.13      577.08     21.73 o 
  -5   8   3      931.00      935.50     24.32 o 
  -4   8   3       35.79       29.64      6.94 o 
  -3   8   3       42.05       35.27      6.34 o 
  -2   8   3     2149.35     2204.50     44.77 o 
  -1   8   3     1117.64     1219.64     33.70 o 
   0   8   3       14.28      146.14     14.44 o 
   1   8   3     4647.67     4308.11     84.53 o 
   2   8   3      646.09      611.89     21.81 o 
   3   8   3       74.46       84.38      7.67 o 
   4   8   3      318.95      296.05     10.81 o 
   5   8   3       45.46       47.07      6.83 o 
   6   8   3        3.42        3.46      6.41 o 
   7   8   3        0.32       -3.12      5.41 o 
   8   8   3       78.48       68.42     24.49 o 
   9   8   3       19.13       -6.13     16.08 o 
  10   8   3      446.96      481.07     36.01 o 
  11   8   3      192.63      234.45     32.03 o 
  12   8   3       36.77       30.54     21.42 o 
  13   8   3      126.33      190.52     37.49 o 
 -11   9   3      395.28      326.91     53.31 o 
 -10   9   3        0.37       12.16     15.03 o 
  -9   9   3       25.96       15.92     14.40 o 
  -8   9   3      595.21      609.24     32.18 o 
  -7   9   3      494.39      537.79     28.86 o 
  -6   9   3     2313.71     2313.18     52.23 o 
  -5   9   3     1754.19     1735.18     47.70 o 
  -4   9   3       39.35       25.56      7.37 o 
  -3   9   3        1.97       10.13      5.63 o 
  -2   9   3      238.90      245.24     18.37 o 
  -1   9   3      193.07      179.29     10.79 o 
   0   9   3        7.68        3.11      5.60 o 
   1   9   3      925.26      864.70     22.32 o 
   2   9   3        9.76       12.80      7.31 o 
   3   9   3      985.56     1013.92     27.08 o 
   4   9   3     1612.16     1544.09     33.34 o 
   5   9   3      386.43      365.33     17.48 o 
   6   9   3      261.43      211.93     11.61 o 
   7   9   3      662.45      805.27     27.45 o 
   8   9   3       18.78        3.69     35.17 o 
   9   9   3        8.37       -0.84     24.62 o 
  10   9   3       73.58       57.33     22.60 o 
  11   9   3        9.79        5.95     20.70 o 
  12   9   3       10.17        6.74     23.51 o 
  13   9   3        1.31      -22.01     21.44 o 
 -10  10   3        6.08        3.74     17.39 o 
  -9  10   3        1.25        4.35     15.64 o 
  -8  10   3        6.45       14.81     18.25 o 
  -7  10   3       70.12       78.58     16.00 o 
  -6  10   3       75.81       73.84     14.17 o 
  -5  10   3        4.41       30.24      7.86 o 
  -4  10   3      105.46      110.12     12.07 o 
  -3  10   3       29.69       34.06     13.69 o 
  -2  10   3       25.10       24.38      6.67 o 
  -1  10   3      618.61      574.49     25.49 o 
   0  10   3      183.27      130.59     12.16 o 
   1  10   3      469.12      460.85     16.82 o 
   2  10   3     1034.84     1068.37     27.27 o 
   3  10   3       88.28      107.67     11.67 o 
   4  10   3       66.60       47.71      8.18 o 
   5  10   3      474.74      442.80     16.97 o 
   6  10   3      438.82      431.96     15.85 o 
   7  10   3      477.93      474.54     23.73 o 
   8  10   3       52.22       30.56      9.25 o 
   9  10   3      149.23      176.19     27.15 o 
  10  10   3        6.30       13.86     16.64 o 
  11  10   3      169.10      168.49     28.92 o 
  12  10   3      300.74      340.86     39.15 o 
 -10  11   3       89.62       75.00     22.67 o 
  -9  11   3      228.30      309.25     60.63 o 
  -8  11   3      221.17      210.24     26.74 o 
  -7  11   3      171.95      205.30     24.85 o 
  -6  11   3      369.17      359.14     25.91 o 
  -5  11   3      281.63      320.93     27.77 o 
  -4  11   3       81.91       80.69     14.49 o 
  -3  11   3       66.59       71.77     20.49 o 
  -2  11   3        0.03        2.94      6.89 o 
  -1  11   3       24.95       23.27     17.64 o 
   0  11   3      226.05      232.99     14.04 o 
   1  11   3       62.70       74.98     10.57 o 
   2  11   3      904.07      801.54     28.72 o 
   3  11   3        1.91       -5.73      9.72 o 
   4  11   3       23.44       -1.40      8.11 o 
   5  11   3     1538.83     1556.38     32.93 o 
   6  11   3      222.82      213.92     13.55 o 
   7  11   3      300.57      296.39     21.30 o 
   8  11   3        1.20        1.37     27.50 o 
   9  11   3        0.00        7.10     28.60 o 
  10  11   3      162.74      151.84     28.16 o 
  11  11   3       84.58      108.38     25.49 o 
  12  11   3        5.26        9.90     28.93 o 
  -9  12   3       34.35       21.86     17.92 o 
  -8  12   3       63.92       62.98     19.39 o 
  -7  12   3      118.37      116.79     20.58 o 
  -6  12   3       25.48       12.25     13.52 o 
  -5  12   3      300.78      334.39     28.55 o 
  -4  12   3      158.52      157.62     46.36 o 
  -3  12   3        7.99       12.84     10.50 o 
  -2  12   3      219.65      201.15     18.65 o 
  -1  12   3      239.58      346.05     22.27 o 
   0  12   3     2656.03     2755.45     99.38 o 
   1  12   3     1965.73     1950.05     42.71 o 
   2  12   3      686.41      653.78     28.41 o 
   3  12   3        1.32        6.70      9.10 o 
   4  12   3      111.61       89.13     11.97 o 
   5  12   3      267.04      271.40     15.23 o 
   6  12   3      101.95      111.10     12.73 o 
   7  12   3      167.48      181.25     20.76 o 
   8  12   3       58.27       56.24     23.05 o 
   9  12   3       92.19      169.27     38.73 o 
  10  12   3      211.75      171.71     30.69 o 
  11  12   3        1.98      -26.30     28.47 o 
  -8  13   3      160.89      160.62     29.39 o 
  -7  13   3        3.17       21.09     15.73 o 
  -6  13   3      285.10      222.05     25.51 o 
  -5  13   3      126.45      136.59     21.70 o 
  -4  13   3       24.09       21.35     12.53 o 
  -3  13   3       62.80       28.10     24.88 o 
  -2  13   3        2.80       -6.15     11.61 o 
  -1  13   3       37.01       58.61     14.56 o 
   0  13   3      246.90      274.39     24.10 o 
   1  13   3      132.06      158.00     20.67 o 
   2  13   3        0.01        4.24      8.90 o 
   3  13   3       21.03       22.03      9.34 o 
   4  13   3       11.75       14.84      8.70 o 
   5  13   3        2.31       11.52      9.91 o 
   6  13   3       11.51       23.69     14.06 o 
   7  13   3      112.08      165.88     28.23 o 
   8  13   3       11.08       -4.18     21.08 o 
   9  13   3       16.13       16.79     20.25 o 
  10  13   3        8.48        5.19     22.52 o 
  11  13   3        0.33       21.17     44.31 o 
  -7  14   3        0.03       -2.01     15.25 o 
  -6  14   3       72.69       67.83     19.12 o 
  -5  14   3       64.18       88.57     19.57 o 
  -4  14   3      150.01      168.07     21.64 o 
  -3  14   3       22.36       29.34     23.24 o 
  -2  14   3        3.77        2.77     19.70 o 
  -1  14   3        5.73       32.81     24.09 o 
   0  14   3      108.16      169.17     34.38 o 
   1  14   3       16.73       35.84     17.80 o 
   2  14   3       17.67       29.90     17.94 o 
   3  14   3      106.83      149.89     16.89 o 
   4  14   3        5.92        7.21     11.05 o 
   5  14   3        2.41        9.00     12.59 o 
   6  14   3       59.53       62.82     14.39 o 
   7  14   3        9.43       -9.35     21.56 o 
   8  14   3      123.88      142.49     31.83 o 
   9  14   3       28.96        6.55     24.05 o 
  10  14   3        0.90       -4.73     39.99 o 
  -6  15   3       14.13       19.11     15.66 o 
  -5  15   3       64.27       85.64     18.68 o 
  -4  15   3       40.88       39.79     29.20 o 
  -3  15   3        4.33       16.25     23.79 o 
  -2  15   3       45.09       24.59     26.91 o 
  -1  15   3      507.85      594.20     55.20 o 
   0  15   3       13.51       10.62     23.77 o 
   1  15   3      172.72      253.46     41.67 o 
   2  15   3       91.20      105.79     30.61 o 
   3  15   3       92.40      100.11     29.34 o 
   4  15   3       26.39       35.21     18.35 o 
   5  15   3        5.16       22.77     15.82 o 
   6  15   3      193.48      166.61     21.93 o 
   7  15   3       22.77       16.80     19.53 o 
   8  15   3        8.57       22.73     23.72 o 
  -4  16   3       54.87       55.64     30.79 o 
  -3  16   3        9.13       46.54     34.13 o 
  -2  16   3       70.04       82.48     32.63 o 
  -1  16   3      504.66      520.56     55.06 o 
   0  16   3     1384.67     1548.26     94.29 o 
   1  16   3      116.38      235.17     44.54 o 
   2  16   3       22.39        1.87     25.52 o 
   3  16   3        0.29      -14.44     21.69 o 
   4  16   3        0.01       17.83     25.31 o 
   5  16   3        1.14      -14.04     16.75 o 
   6  16   3       18.66       52.13     22.76 o 
   7  16   3       15.79       37.70     36.63 o 
  -1  17   3       14.37       49.62     32.08 o 
   0  17   3       32.01       26.75     12.05 o 
   1  17   3       36.95       46.84     29.77 o 
   2  17   3      169.35      301.67     48.40 o 
   3  17   3        0.30      -18.60     22.59 o 
   4  17   3       21.84       48.37     20.62 o 
   5  17   3       12.87       12.76     31.66 o 
  -4 -15   4        0.16      -10.52     18.02 o 
  -3 -15   4       49.48       65.14     26.51 o 
  -2 -15   4        0.14      -12.51     18.70 o 
  -1 -15   4      269.16      332.61     38.60 o 
   0 -15   4        0.26        1.03     24.46 o 
   1 -15   4       57.02       37.29     28.35 o 
   2 -15   4       25.80       -4.33     24.35 o 
  -7 -14   4      435.19      518.80     34.83 o 
  -6 -14   4      211.25      309.63     31.86 o 
  -5 -14   4        6.32       46.21     24.84 o 
  -4 -14   4        6.79       17.79     17.77 o 
  -3 -14   4       90.78      115.01     21.60 o 
  -2 -14   4       81.73      115.36     34.02 o 
  -1 -14   4        1.90       30.51     32.74 o 
   0 -14   4       95.52      142.00     49.99 o 
   1 -14   4       19.78        7.93     23.60 o 
   2 -14   4       42.04       95.59     33.31 o 
   3 -14   4        3.35       12.09     25.17 o 
   4 -14   4       17.09        1.46     25.50 o 
  -8 -13   4        3.09       49.42     41.36 o 
  -7 -13   4      188.80      233.75     36.19 o 
  -6 -13   4        2.15        4.65     17.39 o 
  -5 -13   4       63.82      128.03     25.30 o 
  -4 -13   4        3.16       32.40     17.95 o 
  -3 -13   4        1.43       14.48     15.20 o 
  -2 -13   4       14.64       13.50     14.76 o 
  -1 -13   4       61.72       71.97     21.85 o 
   0 -13   4        0.05       -1.69     16.97 o 
   1 -13   4        4.47       11.21     16.36 o 
   2 -13   4       61.15       79.52     23.06 o 
   3 -13   4      282.54      335.39     50.17 o 
   4 -13   4        5.77        4.42     26.13 o 
   5 -13   4       14.20       17.83     26.10 o 
   6 -13   4       60.73       44.68     18.57 o 
  -9 -12   4      118.00      173.92     24.33 o 
  -8 -12   4        0.90       24.83     19.03 o 
  -7 -12   4      119.61       98.77     20.95 o 
  -6 -12   4       87.99       90.73     20.40 o 
  -5 -12   4       13.38       37.02     20.69 o 
  -4 -12   4       40.95       60.54     15.21 o 
  -3 -12   4       42.38       62.15     21.89 o 
  -2 -12   4        4.31       14.25     14.11 o 
  -1 -12   4        3.24        9.64     16.38 o 
   0 -12   4       43.36       54.11     18.81 o 
   1 -12   4       25.21       40.06     23.27 o 
   2 -12   4      114.43      107.29     23.76 o 
   3 -12   4       75.33       51.27     39.23 o 
   4 -12   4      266.45      326.23     48.63 o 
   5 -12   4      156.98      205.00     41.52 o 
   6 -12   4      190.87      205.70     26.00 o 
   7 -12   4      103.59       87.94     28.64 o 
 -10 -11   4       30.74       78.78     17.72 o 
  -9 -11   4      367.83      337.01     35.52 o 
  -8 -11   4      375.93      417.64     52.08 o 
  -7 -11   4      219.80      258.53     25.42 o 
  -6 -11   4      403.20      421.19     27.77 o 
  -5 -11   4      234.80      230.97     19.70 o 
  -4 -11   4       27.94       30.86     12.42 o 
  -3 -11   4        3.43       21.89     11.19 o 
  -2 -11   4      359.90      391.44     36.14 o 
  -1 -11   4      773.14      774.47     32.49 o 
   0 -11   4        6.84       -2.68     13.82 o 
   1 -11   4       14.31       42.61     16.90 o 
   2 -11   4      175.68      200.83     32.56 o 
   3 -11   4      117.74      152.39     32.19 o 
   4 -11   4      160.72      160.40     28.72 o 
   5 -11   4       19.47       -0.25     21.10 o 
   6 -11   4       14.63       19.08     25.75 o 
   7 -11   4      171.98      180.96     25.22 o 
   8 -11   4       31.34       27.96     17.76 o 
 -11 -10   4       20.33       57.45     26.20 o 
 -10 -10   4       87.22      103.24     21.70 o 
  -9 -10   4      115.32      141.55     22.22 o 
  -8 -10   4     1658.46     1577.79     75.24 o 
  -7 -10   4      199.40      352.62     42.87 o 
  -6 -10   4       53.57       45.35     12.87 o 
  -5 -10   4        0.06        3.52      8.67 o 
  -4 -10   4      535.24      471.11     21.34 o 
  -3 -10   4       70.67       74.62     12.10 o 
  -2 -10   4        7.34        2.95      8.78 o 
  -1 -10   4       10.61       18.04      9.01 o 
   0 -10   4       11.17       12.75      9.02 o 
   1 -10   4      487.79      519.23     46.23 o 
   2 -10   4        0.79        4.93      9.80 o 
   3 -10   4        2.84       -1.02     12.07 o 
   4 -10   4       31.20       27.58     19.14 o 
   5 -10   4       71.17       88.93     24.88 o 
   6 -10   4      261.25      253.05     43.70 o 
   7 -10   4       71.42       86.23     25.54 o 
   8 -10   4      478.13      479.40     39.17 o 
   9 -10   4      401.28      443.91     39.23 o 
 -11  -9   4      294.62      338.04     27.98 o 
 -10  -9   4       72.01       61.59     22.58 o 
  -9  -9   4      226.89      190.65     23.17 o 
  -8  -9   4      720.88      588.67     63.38 o 
  -7  -9   4      332.83      315.77     31.68 o 
  -6  -9   4      181.24      209.18     16.75 o 
  -5  -9   4      119.96       90.01     15.88 o 
  -4  -9   4        0.27       -2.92      7.50 o 
  -3  -9   4       10.41       14.70      7.90 o 
  -2  -9   4       90.52       73.98      9.68 o 
  -1  -9   4       19.81       27.07      8.04 o 
   0  -9   4        2.40        1.81      8.30 o 
   1  -9   4        4.70       12.46     10.07 o 
   2  -9   4      229.59      222.74     22.31 o 
   3  -9   4      366.99      280.02     23.25 o 
   4  -9   4        6.06        5.99     12.54 o 
   5  -9   4      307.30      299.85     27.09 o 
   6  -9   4       66.04       51.41     27.27 o 
   7  -9   4       31.52       23.47     13.95 o 
   8  -9   4        8.46        8.46     15.39 o 
   9  -9   4       21.29       35.47     20.78 o 
  10  -9   4        0.10       16.87     28.14 o 
 -12  -8   4       85.29       82.79     29.11 o 
 -11  -8   4       28.80       46.76     19.26 o 
 -10  -8   4       13.27       27.98     13.68 o 
  -9  -8   4        0.01       31.99     15.25 o 
  -8  -8   4      525.82      432.07     28.61 o 
  -7  -8   4      347.69      306.70     25.58 o 
  -6  -8   4     1262.72     1205.53     32.83 o 
  -5  -8   4      264.72      263.64     17.62 o 
  -4  -8   4      377.54      340.84     15.84 o 
  -3  -8   4      644.33      569.48     18.78 o 
  -2  -8   4       23.28       29.47      7.10 o 
  -1  -8   4       52.54       72.84      9.96 o 
   0  -8   4       33.41       40.92      7.84 o 
   1  -8   4       24.46       26.03      7.42 o 
   2  -8   4       26.64       26.44     14.75 o 
   3  -8   4       57.08       52.81     13.51 o 
   4  -8   4      472.97      482.24     33.36 o 
   5  -8   4     1165.38     1143.69     46.14 o 
   6  -8   4       44.22       18.83     19.95 o 
   7  -8   4      216.89      260.43     27.72 o 
   8  -8   4      240.62      244.42     24.44 o 
   9  -8   4     1202.55     1153.09     51.46 o 
  10  -8   4       90.92       86.85     31.98 o 
  11  -8   4      192.36      137.52     39.62 o 
 -12  -7   4       51.78      101.63     25.27 o 
 -11  -7   4        0.13        3.51     17.48 o 
 -10  -7   4       23.38       31.67     19.94 o 
  -9  -7   4       82.48       93.02     24.60 o 
  -8  -7   4      546.41      444.33     24.82 o 
  -7  -7   4       70.81       56.87     19.09 o 
  -6  -7   4      392.11      390.20     26.78 o 
  -5  -7   4      224.58      233.09     14.42 o 
  -4  -7   4       65.24       54.63      8.71 o 
  -3  -7   4     2045.36     1911.88     37.92 o 
  -2  -7   4      677.65      616.88     16.22 o 
  -1  -7   4      324.83      291.18     14.40 o 
   0  -7   4       15.97       12.94      5.62 o 
   1  -7   4      258.67      273.89     14.18 o 
   2  -7   4     2484.54     2325.43     59.61 o 
   3  -7   4       63.52       54.30     13.23 o 
   4  -7   4      435.41      469.31     34.60 o 
   5  -7   4      499.33      524.73     29.81 o 
   6  -7   4      318.23      293.33     25.80 o 
   7  -7   4      345.30      332.41     21.23 o 
   8  -7   4      275.00      201.37     18.96 o 
   9  -7   4      145.64      176.64     23.92 o 
  10  -7   4      175.83      152.88     37.27 o 
  11  -7   4        0.86        3.20     23.41 o 
 -13  -6   4        4.06       28.38     22.47 o 
 -12  -6   4      414.63      335.68     35.35 o 
 -11  -6   4       46.43       40.01     20.51 o 
 -10  -6   4       18.91       -0.28     34.16 o 
  -9  -6   4       36.43       14.36     15.92 o 
  -8  -6   4      854.52      856.84     43.46 o 
  -7  -6   4      589.80      554.54     27.46 o 
  -6  -6   4     2312.67     2057.86     50.96 o 
  -5  -6   4        4.66       14.59      6.45 o 
  -4  -6   4       80.86       65.31      8.36 o 
  -3  -6   4      253.70      257.12     11.62 o 
  -2  -6   4        0.87        8.12      4.88 o 
  -1  -6   4      362.94      297.22     12.32 o 
   0  -6   4       26.95       23.64      6.82 o 
   1  -6   4      190.04      170.64     11.52 o 
   2  -6   4      531.57      525.71     20.43 o 
   3  -6   4      133.91      155.16     14.96 o 
   4  -6   4      289.57      322.77     22.28 o 
   5  -6   4       91.41       59.05     13.46 o 
   6  -6   4       34.04       27.53     11.31 o 
   7  -6   4      100.37      102.67     15.66 o 
   8  -6   4      297.42      303.22     21.84 o 
   9  -6   4      264.98      272.41     33.92 o 
  10  -6   4     2528.13     2508.03     96.00 o 
  11  -6   4       35.22       16.19     24.07 o 
  12  -6   4      220.31      208.05     42.10 o 
 -13  -5   4        5.27       42.97     20.95 o 
 -12  -5   4        8.36       25.96     20.40 o 
 -11  -5   4        7.84       21.09     18.60 o 
 -10  -5   4        4.78       11.03     16.54 o 
  -9  -5   4      142.41      146.08     20.30 o 
  -8  -5   4      446.67      476.02     30.41 o 
  -7  -5   4      437.96      435.10     30.33 o 
  -6  -5   4        0.07       22.38     11.39 o 
  -5  -5   4       60.22       49.06      9.93 o 
  -4  -5   4       50.65       36.44      7.11 o 
  -3  -5   4      426.02      440.40     13.53 o 
  -2  -5   4     1764.18     1671.39     30.62 o 
  -1  -5   4      616.28      576.12     17.50 o 
   0  -5   4     2922.32     2634.43     51.69 o 
   1  -5   4       20.00       49.30      8.78 o 
   2  -5   4      232.26      241.87     10.58 o 
   3  -5   4    10230.85    10196.50    231.18 o 
   4  -5   4       18.50       14.97      9.46 o 
   5  -5   4       49.21       64.45     12.47 o 
   6  -5   4        0.08        9.86      7.29 o 
   7  -5   4      128.55      118.87     13.74 o 
   8  -5   4      203.31      188.40     16.54 o 
   9  -5   4        4.61       19.65     11.71 o 
  10  -5   4     1954.21     2026.82     68.75 o 
  11  -5   4        6.19      -29.53     50.15 o 
  12  -5   4      150.82      144.85     36.30 o 
 -13  -4   4       13.82       12.86     20.50 o 
 -12  -4   4        3.70        9.21     30.56 o 
 -11  -4   4      213.37      164.98     25.43 o 
 -10  -4   4       94.75       52.39     17.54 o 
  -9  -4   4       43.54       25.24     15.55 o 
  -8  -4   4      243.32      198.20     21.87 o 
  -7  -4   4      415.20      344.26     31.79 o 
  -6  -4   4     1302.16     1214.49     44.01 o 
  -5  -4   4        1.07        0.08      7.04 o 
  -4  -4   4       68.86       29.68      6.57 o 
  -3  -4   4     1919.31     1883.51     33.37 o 
  -2  -4   4      274.81      269.72     15.67 o 
  -1  -4   4       77.90      155.76     12.71 o 
   0  -4   4      184.40      213.52     10.95 o 
   1  -4   4        4.18        0.50      4.58 o 
   2  -4   4       34.30       26.25      5.03 o 
   3  -4   4      213.03      258.20     11.66 o 
   4  -4   4      775.25      777.14     37.72 o 
   5  -4   4      110.15      115.56     11.21 o 
   6  -4   4      103.06      110.34      8.17 o 
   7  -4   4      197.43      181.50     12.95 o 
   8  -4   4        1.99       19.53      8.05 o 
   9  -4   4      215.31      212.48     18.10 o 
  10  -4   4       29.85       35.20     23.94 o 
  11  -4   4      126.00      121.99     29.76 o 
  12  -4   4        4.19        2.64     28.95 o 
  13  -4   4       24.01        3.14     25.45 o 
 -13  -3   4      118.84      146.34     40.56 o 
 -12  -3   4       11.37       -1.12     18.13 o 
 -11  -3   4        8.12       21.47     17.60 o 
 -10  -3   4      432.99      393.09     29.19 o 
  -9  -3   4      749.32      739.22     32.97 o 
  -8  -3   4       30.37       27.48     14.77 o 
  -7  -3   4     1081.31     1002.69     35.82 o 
  -6  -3   4      531.88      491.29     19.24 o 
  -5  -3   4      403.06      489.86     17.93 o 
  -4  -3   4      290.67      306.17     13.82 o 
  -3  -3   4      157.45      136.01      7.95 o 
  -2  -3   4      586.09      477.09     12.34 o 
  -1  -3   4     3882.20     3827.40     56.21 o 
   0  -3   4        7.39       27.23      5.35 o 
   1  -3   4     3911.27     4001.65     66.69 o 
   2  -3   4      491.60      427.61     12.51 o 
   3  -3   4     1866.59     2020.28     42.06 o 
   4  -3   4     2053.70     2097.55     38.55 o 
   5  -3   4      331.57      357.89     12.44 o 
   6  -3   4       69.02       74.83      7.59 o 
   7  -3   4       45.53       37.27     10.67 o 
   8  -3   4     1273.70     1259.24     36.85 o 
   9  -3   4       14.04       50.56     23.32 o 
  10  -3   4      128.56      159.90     31.04 o 
  11  -3   4        0.59      -12.22     15.03 o 
  12  -3   4       97.53      122.95     25.31 o 
  13  -3   4      370.40      284.32     38.39 o 
 -13  -2   4       99.84      105.07     22.81 o 
 -12  -2   4      513.59      594.55     59.52 o 
 -11  -2   4        4.85        9.44     16.69 o 
 -10  -2   4        1.18       -0.84     13.84 o 
  -9  -2   4       99.61       76.02     17.03 o 
  -8  -2   4      672.16      619.72     28.80 o 
  -7  -2   4       17.63       13.90     11.17 o 
  -6  -2   4      688.06      687.38     21.89 o 
  -5  -2   4     1345.24     1236.98     29.86 o 
  -4  -2   4        0.14        3.78      5.55 o 
  -3  -2   4      369.88      286.78     11.32 o 
  -2  -2   4      668.83      724.18     16.80 o 
  -1  -2   4        0.07        0.45      3.11 o 
   0  -2   4      808.91      749.58     15.49 o 
   1  -2   4      603.57      549.39     13.40 o 
   2  -2   4      565.69      538.42     12.57 o 
   3  -2   4     2209.37     2441.53     48.51 o 
   4  -2   4       59.42       54.67      6.45 o 
   5  -2   4      963.97     1064.34     27.83 o 
   6  -2   4     1111.36     1197.36     27.22 o 
   7  -2   4      296.42      264.57     14.06 o 
   8  -2   4     2096.41     2373.52     51.63 o 
   9  -2   4     6421.02     6628.74    147.19 o 
  10  -2   4      524.88      521.43     31.00 o 
  11  -2   4      247.28      278.67     32.80 o 
  12  -2   4       12.85       20.54     19.01 o 
  13  -2   4        1.69       -5.41     20.46 o 
 -13  -1   4      192.89      241.31     30.50 o 
 -12  -1   4       53.28       75.40     29.47 o 
 -11  -1   4        0.95       20.74     16.44 o 
 -10  -1   4        6.67        0.62     13.49 o 
  -9  -1   4      302.42      324.52     25.86 o 
  -8  -1   4      965.03      903.13     34.04 o 
  -7  -1   4     1132.98     1090.13     32.68 o 
  -6  -1   4       77.85       84.85     11.34 o 
  -5  -1   4     1519.46     1615.08     36.01 o 
  -4  -1   4     4083.92     4658.85     79.17 o 
  -3  -1   4       70.50       67.71      6.86 o 
  -2  -1   4     1577.20     1354.48     24.91 o 
  -1  -1   4     4748.62     4426.13     71.13 o 
   0  -1   4        9.59       23.03      4.01 o 
   1  -1   4     3536.92     3612.21     52.12 o 
   2  -1   4        9.53       14.96      3.29 o 
   3  -1   4     1036.22     1063.87     19.07 o 
   4  -1   4      174.55      246.23      9.18 o 
   5  -1   4      917.97      938.77     21.57 o 
   6  -1   4      962.65      914.22     22.14 o 
   7  -1   4        7.92       14.30      5.77 o 
   8  -1   4      801.24      854.26     30.45 o 
   9  -1   4      290.40      333.05     22.66 o 
  10  -1   4     2748.68     2731.94     70.82 o 
  11  -1   4      228.40      238.20     29.90 o 
  12  -1   4        0.06        8.30     15.84 o 
  13  -1   4      735.85      673.48     90.17 o 
  14  -1   4      255.86      323.26     66.06 o 
 -13   0   4       18.89       30.66     57.74 o 
 -12   0   4      117.08      163.77     34.37 o 
 -11   0   4      371.24      384.74     30.43 o 
 -10   0   4      229.79      279.32     24.29 o 
  -9   0   4        5.00       -5.59     13.10 o 
  -8   0   4      566.77      480.81     25.08 o 
  -7   0   4     2084.45     2190.23     52.25 o 
  -6   0   4     4379.48     4642.85     94.59 o 
  -5   0   4      147.86      111.42      8.20 o 
  -4   0   4     6828.33     7086.25    107.90 o 
  -3   0   4     1611.92     1548.34     26.15 o 
  -2   0   4     2690.86     2692.81     40.05 o 
  -1   0   4    13301.29    12715.67    174.71 o 
   0   0   4      327.19      301.16      7.98 o 
   1   0   4     2500.19     2815.18     44.03 o 
   2   0   4      110.06      129.91      5.76 o 
   3   0   4     2077.00     2196.69     34.36 o 
   4   0   4      611.96      606.51     15.63 o 
   5   0   4     3996.31     4391.77     71.83 o 
   6   0   4      164.68      148.50      9.20 o 
   7   0   4      386.42      536.61     16.79 o 
   8   0   4        2.70       17.65      8.06 o 
   9   0   4     1122.19     1125.43     37.07 o 
  10   0   4      275.07      349.26     27.96 o 
  11   0   4        5.16       -1.47     13.55 o 
  12   0   4      166.19      163.78     30.03 o 
  13   0   4        0.29      -48.51     37.02 o 
  14   0   4       74.75      187.64     60.40 o 
 -13   1   4        6.21       20.14     22.90 o 
 -12   1   4        1.94       19.31     17.65 o 
 -11   1   4      127.09      174.18     22.63 o 
 -10   1   4      997.17      982.18     37.32 o 
  -9   1   4       40.49       16.70     13.22 o 
  -8   1   4      216.51      234.83     18.33 o 
  -7   1   4     1960.48     1856.24     38.55 o 
  -6   1   4     2001.96     2110.12     37.01 o 
  -5   1   4      147.66      207.71     12.21 o 
  -4   1   4     1773.51     1840.98     27.44 o 
  -3   1   4     2897.95     3226.48     39.49 o 
  -2   1   4     3329.23     3385.15     55.86 o 
  -1   1   4     5558.78     5257.72     68.28 o 
   0   1   4     7659.70     7036.68     95.80 o 
   1   1   4     4782.46     4160.59     64.77 o 
   2   1   4      223.70      501.65     14.69 o 
   3   1   4      921.49      996.55     22.72 o 
   4   1   4     1674.28     1916.24     73.68 o 
   5   1   4      636.52      697.17     17.74 o 
   6   1   4      404.32      383.27     13.34 o 
   7   1   4      337.21      319.34     15.18 o 
   8   1   4       68.04       54.15      9.95 o 
   9   1   4       99.76      134.08     15.31 o 
  10   1   4      622.85      602.75     27.67 o 
  11   1   4       65.81       86.58     17.50 o 
  12   1   4       28.12       33.66     19.59 o 
  13   1   4       95.12      102.86     47.30 o 
  14   1   4       14.31        4.49     45.97 o 
 -13   2   4       25.14       60.39     28.28 o 
 -12   2   4       51.16       45.14     27.72 o 
 -11   2   4      178.50      205.71     42.24 o 
 -10   2   4       25.09       58.12     19.79 o 
  -9   2   4        0.35        6.19     10.85 o 
  -8   2   4      339.72      415.07     17.15 o 
  -7   2   4      733.88      696.93     20.42 o 
  -6   2   4      529.88      616.98     16.03 o 
  -5   2   4     1359.33     1480.21     25.68 o 
  -4   2   4       19.60       23.23      4.02 o 
  -3   2   4       26.05       23.79      3.66 o 
  -2   2   4      231.82      245.58      6.37 o 
  -1   2   4       85.10       84.27      4.50 o 
   0   2   4    12960.37    12585.46    179.36 o 
   1   2   4        5.02        0.51      3.65 o 
   2   2   4     1763.26     1568.43     32.66 o 
   3   2   4      448.26      385.13     15.52 o 
   4   2   4        3.87        9.37      5.39 o 
   5   2   4       37.78       87.72      6.10 o 
   6   2   4      200.72      208.51     10.58 o 
   7   2   4        3.74       14.92      6.31 o 
   8   2   4     5081.93     5032.06    112.17 o 
   9   2   4      459.40      446.76     23.42 o 
  10   2   4     1308.24     1265.05     47.44 o 
  11   2   4       34.91       75.43     25.37 o 
  12   2   4        3.39        7.53     17.73 o 
  13   2   4       71.20       63.11     22.25 o 
  14   2   4       13.01       18.59     33.33 o 
 -13   3   4      453.85      437.89     60.09 o 
 -12   3   4     1093.90      932.01     69.53 o 
 -11   3   4        0.73        8.76     20.16 o 
 -10   3   4      519.37      514.96     41.95 o 
  -9   3   4      336.51      390.65     23.43 o 
  -8   3   4      191.39      222.32     14.30 o 
  -7   3   4      396.89      355.09     13.81 o 
  -6   3   4       82.38       83.86      6.20 o 
  -5   3   4      754.69      772.36     15.05 o 
  -4   3   4      684.14      691.67     12.18 o 
  -3   3   4      282.24      348.91      7.65 o 
  -2   3   4      213.14      222.11      6.73 o 
  -1   3   4       27.22       26.81      3.94 o 
   0   3   4     3214.96     3105.75     42.80 o 
   1   3   4    16586.32    14337.72    233.32 o 
   2   3   4     8097.53     7686.16    156.20 o 
   3   3   4     2992.03     2691.52     57.30 o 
   4   3   4     1254.53     1409.62     60.50 o 
   5   3   4     1493.48     1307.38     30.74 o 
   6   3   4      954.38     1092.68     23.44 o 
   7   3   4      778.80      699.46     19.48 o 
   8   3   4      170.91      161.24     18.71 o 
   9   3   4      100.96      117.40     14.79 o 
  10   3   4       63.25       58.34     15.31 o 
  11   3   4      165.64      136.39     54.33 o 
  12   3   4      431.38      418.31     35.85 o 
  13   3   4      213.35      210.89     30.42 o 
  14   3   4       28.78       30.47     23.81 o 
 -13   4   4      220.80      203.27     45.03 o 
 -12   4   4       26.58       57.12     27.61 o 
 -11   4   4      163.59      145.46     36.29 o 
 -10   4   4      355.20      345.88     48.26 o 
  -9   4   4      107.60      133.09     23.22 o 
  -8   4   4      456.75      471.47     16.78 o 
  -7   4   4        0.92        6.88      6.02 o 
  -6   4   4        4.33       13.12      5.23 o 
  -5   4   4       99.39       99.39      6.41 o 
  -4   4   4     2992.09     2914.06     44.22 o 
  -3   4   4      275.31      386.91      9.94 o 
  -2   4   4     2769.50     2564.81     34.86 o 
  -1   4   4      366.90      465.34     10.13 o 
   0   4   4     4519.12     3842.45     80.52 o 
   1   4   4      841.99      725.24     15.70 o 
   2   4   4       80.26      132.33      6.47 o 
   3   4   4      196.04      176.75     10.71 o 
   4   4   4     1032.55     1149.95     32.31 o 
   5   4   4      285.26      312.95     12.71 o 
   6   4   4      142.65      160.67     10.86 o 
   7   4   4      192.74      212.84     11.69 o 
   8   4   4     2345.18     2457.86     47.63 o 
   9   4   4      188.24      204.22     18.27 o 
  10   4   4      794.82      791.28     52.77 o 
  11   4   4       44.31       26.66     22.39 o 
  12   4   4       21.02       -3.32     22.09 o 
  13   4   4      118.31       93.90     26.40 o 
  14   4   4        6.00        5.92     23.37 o 
 -13   5   4        5.78       -0.27     26.58 o 
 -12   5   4        1.24       -5.55     21.89 o 
 -11   5   4      137.52      160.72     37.54 o 
 -10   5   4      343.15      369.98     49.02 o 
  -9   5   4      545.76      526.34     34.17 o 
  -8   5   4      228.67      296.42     17.09 o 
  -7   5   4      268.76      227.86     13.67 o 
  -6   5   4       28.00       26.76      5.97 o 
  -5   5   4     1243.23     1365.58     27.03 o 
  -4   5   4     1042.34     1108.11     22.33 o 
  -3   5   4      662.82      643.32     15.26 o 
  -2   5   4      402.53      443.77     11.26 o 
  -1   5   4       95.73       95.13      8.69 o 
   0   5   4      356.34      245.99      7.57 o 
   1   5   4       32.79       30.30      4.02 o 
   2   5   4      295.43      231.61      7.20 o 
   3   5   4     4155.68     3710.31     68.34 o 
   4   5   4     1843.29     1740.66     24.85 o 
   5   5   4       88.22       65.86      5.33 o 
   6   5   4       19.16       23.38      4.75 o 
   7   5   4       11.45       28.33      6.72 o 
   8   5   4        0.60       -2.45      7.02 o 
   9   5   4      150.99      159.76     19.79 o 
  10   5   4      164.52      200.67     42.92 o 
  11   5   4      114.47      115.03     43.89 o 
  12   5   4       72.34       35.43     22.06 o 
  13   5   4      250.87      285.34     43.29 o 
  14   5   4       68.09       72.75     28.68 o 
 -12   6   4       10.49       -2.71     21.98 o 
 -11   6   4       59.45       91.88     31.98 o 
 -10   6   4      256.08      252.79     44.11 o 
  -9   6   4       51.80       36.38     13.80 o 
  -8   6   4        3.82       13.41      8.03 o 
  -7   6   4        0.06       -3.45     12.95 o 
  -6   6   4     1042.17     1079.22     28.89 o 
  -5   6   4      384.97      416.18     14.09 o 
  -4   6   4     1314.39     1486.53     28.22 o 
  -3   6   4       25.41       24.67      4.63 o 
  -2   6   4      209.27      277.11     11.36 o 
  -1   6   4       26.09       50.97      5.12 o 
   0   6   4        5.38        9.36      3.19 o 
   1   6   4     1365.37     1219.55     20.80 o 
   2   6   4      239.34      192.25      7.15 o 
   3   6   4       20.51       20.67      4.68 o 
   4   6   4     1159.14     1077.65     19.40 o 
   5   6   4      769.87      757.65     15.65 o 
   6   6   4       25.71       18.97      6.45 o 
   7   6   4       96.29       88.39      7.24 o 
   8   6   4       24.45       14.91      8.64 o 
   9   6   4      418.02      417.47     42.85 o 
  10   6   4      947.07      961.29     78.90 o 
  11   6   4       87.90       92.98     29.92 o 
  12   6   4       15.57       22.45     21.71 o 
  13   6   4       40.00      445.76     52.24 o 
  14   6   4        6.37        7.71     29.80 o 
 -12   7   4      351.16      260.18     47.04 o 
 -11   7   4       17.39       43.89     24.61 o 
 -10   7   4     1720.35     1609.53     96.61 o 
  -9   7   4      182.79      151.43     19.93 o 
  -8   7   4      484.39      444.64     21.01 o 
  -7   7   4      359.31      365.82     19.40 o 
  -6   7   4      690.72      752.38     22.17 o 
  -5   7   4     1067.50     1032.18     25.42 o 
  -4   7   4      690.23      730.66     20.77 o 
  -3   7   4       24.97       22.45      4.94 o 
  -2   7   4      970.91     1051.74     22.97 o 
  -1   7   4      369.29      352.82     10.76 o 
   0   7   4     1209.57     1210.76     21.25 o 
   1   7   4     1840.36     1819.98     31.23 o 
   2   7   4      244.61      296.53     10.78 o 
   3   7   4        6.89        4.79      4.78 o 
   4   7   4      254.09      248.24      9.33 o 
   5   7   4     1039.03      960.32     19.05 o 
   6   7   4       41.84       22.17      5.03 o 
   7   7   4        0.59        4.57      6.49 o 
   8   7   4      547.09      450.85     21.20 o 
   9   7   4      356.05      290.50     48.75 o 
  10   7   4      235.60      243.96     38.48 o 
  11   7   4       33.08       11.58     29.98 o 
  12   7   4       61.49       50.54     23.87 o 
  13   7   4       42.20       23.58     23.27 o 
  14   7   4       22.41       35.24     27.16 o 
 -11   8   4        0.07       17.50     23.13 o 
 -10   8   4       38.45        8.11     23.02 o 
  -9   8   4       12.93       24.49     39.93 o 
  -8   8   4       96.50       59.18     14.65 o 
  -7   8   4       68.84       55.43     11.13 o 
  -6   8   4      297.31      298.09     16.56 o 
  -5   8   4      132.66      165.72     11.95 o 
  -4   8   4       20.45       21.78      7.02 o 
  -3   8   4      890.88      827.87     24.55 o 
  -2   8   4      647.98      661.42     18.14 o 
  -1   8   4     1291.30     1319.65     31.78 o 
   0   8   4      980.09     1110.57     27.68 o 
   1   8   4        0.45       -6.31      5.66 o 
   2   8   4       25.82       32.83      5.76 o 
   3   8   4      352.58      301.20     12.37 o 
   4   8   4        0.03       -5.02      4.49 o 
   5   8   4       13.87       20.41      5.42 o 
   6   8   4       89.35       75.39      8.24 o 
   7   8   4      362.41      344.56     25.96 o 
   8   8   4     1002.91      890.27     49.70 o 
   9   8   4      109.14       60.15     26.54 o 
  10   8   4      161.45      233.17     37.31 o 
  11   8   4       93.02       80.17     32.66 o 
  12   8   4      145.00      183.88     30.66 o 
  13   8   4      270.54      179.11     53.71 o 
 -11   9   4        5.08       13.31     24.71 o 
 -10   9   4        0.68       11.75     24.50 o 
  -9   9   4      145.56      145.83     26.89 o 
  -8   9   4      262.10      249.61     24.49 o 
  -7   9   4      293.27      322.10     22.35 o 
  -6   9   4       49.81       90.15     17.59 o 
  -5   9   4        4.83       17.91      8.38 o 
  -4   9   4        1.20        1.90      8.35 o 
  -3   9   4      208.39      197.36     12.93 o 
  -2   9   4      272.56      296.83     12.27 o 
  -1   9   4        3.26       -0.40      4.42 o 
   0   9   4       30.93       45.29      6.65 o 
   1   9   4       60.80       48.12      8.61 o 
   2   9   4      400.81      456.20     15.90 o 
   3   9   4      562.13      536.86     17.45 o 
   4   9   4        4.93        9.44      7.94 o 
   5   9   4     1398.76     1314.72     25.75 o 
   6   9   4      440.46      466.54     15.83 o 
   7   9   4       73.23       72.41     10.84 o 
   8   9   4       62.98       38.28     27.11 o 
   9   9   4      128.70      127.29     33.84 o 
  10   9   4        3.81      -11.27     24.33 o 
  11   9   4        0.03        4.46     20.33 o 
  12   9   4        4.88       -9.53     21.79 o 
  13   9   4      166.77      186.56     42.05 o 
 -10  10   4       48.77       69.38     20.45 o 
  -9  10   4       71.78       83.10     20.44 o 
  -8  10   4        0.18       11.65     13.66 o 
  -7  10   4        2.20       -2.13     12.17 o 
  -6  10   4       27.20       16.87     11.30 o 
  -5  10   4        5.33       15.46     11.30 o 
  -4  10   4      731.14      736.35     39.04 o 
  -3  10   4      121.12      140.10     11.98 o 
  -2  10   4        1.17       -2.23      5.57 o 
  -1  10   4      373.35      374.72     13.70 o 
   0  10   4        0.24        1.83      5.90 o 
   1  10   4      345.56      357.40     15.25 o 
   2  10   4        4.57       -2.53      8.38 o 
   3  10   4        0.68       -7.91      8.61 o 
   4  10   4       39.92       25.67      8.49 o 
   5  10   4        3.12        6.65      6.74 o 
   6  10   4       65.59       41.41      8.62 o 
   7  10   4      113.35      125.30     20.60 o 
   8  10   4       53.20       28.01     10.65 o 
   9  10   4      108.21      166.62     37.16 o 
  10  10   4      685.90      668.02     54.50 o 
  11  10   4       82.27       87.55     39.08 o 
  12  10   4       11.00       42.06     24.88 o 
 -10  11   4      148.41      186.64     28.32 o 
  -9  11   4        8.72        6.19     16.10 o 
  -8  11   4       67.47       34.59     18.76 o 
  -7  11   4      150.68      147.58     26.55 o 
  -6  11   4       44.88       33.97     11.60 o 
  -5  11   4       15.58        6.44     10.01 o 
  -4  11   4       10.56       14.42      9.38 o 
  -3  11   4       39.80       54.14      9.23 o 
  -2  11   4       91.05       78.67      9.65 o 
  -1  11   4        0.41       -6.05     10.08 o 
   0  11   4      246.66      218.21     17.41 o 
   1  11   4     1608.95     1645.12     36.33 o 
   2  11   4     1393.62     1417.45     33.38 o 
   3  11   4     2502.66     2635.84     57.22 o 
   4  11   4      940.86      992.02     29.14 o 
   5  11   4      297.37      317.48     16.92 o 
   6  11   4      185.75      177.66     12.33 o 
   7  11   4      437.81      434.85     45.51 o 
   8  11   4      479.68      516.61     50.85 o 
   9  11   4        1.60        6.11     10.80 o 
  10  11   4        0.12       25.83     21.03 o 
  11  11   4      117.22      137.65     28.26 o 
  12  11   4        0.54       13.70     20.94 o 
  -9  12   4       17.55       15.92     32.73 o 
  -8  12   4        0.89        3.62     30.31 o 
  -7  12   4        5.62       19.66     15.63 o 
  -6  12   4       56.16       33.44     15.88 o 
  -5  12   4      122.99      151.95     17.73 o 
  -4  12   4       65.20       30.07     10.60 o 
  -3  12   4      209.40      224.44     30.92 o 
  -2  12   4        1.17       14.23     11.38 o 
  -1  12   4     1174.12     1085.51     35.83 o 
   0  12   4       49.04       67.08     14.81 o 
   1  12   4     1554.36     1607.91     45.65 o 
   2  12   4        9.43      -10.46     10.75 o 
   3  12   4       20.02       26.34     11.19 o 
   4  12   4       12.17       22.64      9.33 o 
   5  12   4      266.87      259.14     15.61 o 
   6  12   4        0.08       -4.98     10.77 o 
   7  12   4      111.99      128.73     33.27 o 
   8  12   4      337.05      428.04     48.38 o 
   9  12   4        2.37       13.89     11.34 o 
  10  12   4      113.64      109.80     37.05 o 
  11  12   4      144.98      213.09     33.59 o 
  -8  13   4        1.19       28.32     17.63 o 
  -7  13   4       73.91       69.75     18.60 o 
  -6  13   4      500.41      557.58     56.40 o 
  -5  13   4      615.38      636.44     35.26 o 
  -4  13   4       62.45       58.97     14.74 o 
  -3  13   4        0.06        7.63     15.41 o 
  -2  13   4      168.45      193.51     18.88 o 
  -1  13   4      217.98      196.32     21.73 o 
   0  13   4       20.29       12.33     10.61 o 
   1  13   4      564.59      608.35     30.42 o 
   2  13   4      294.64      295.88     21.53 o 
   3  13   4      365.21      426.23     21.68 o 
   4  13   4      546.45      529.53     21.64 o 
   5  13   4      140.15      124.00     16.63 o 
   6  13   4       20.34       55.35     28.41 o 
   7  13   4       73.52       71.72     32.11 o 
   8  13   4        0.03       25.72     22.31 o 
   9  13   4        5.08       19.16     31.84 o 
  10  13   4       21.00       11.81     17.60 o 
  11  13   4       91.05       96.64     30.57 o 
  -7  14   4       37.63       15.36     16.91 o 
  -6  14   4       42.19       63.94     19.75 o 
  -5  14   4       10.38       24.28     15.34 o 
  -4  14   4       10.72       31.74     14.11 o 
  -3  14   4       27.16       30.95     27.30 o 
  -2  14   4       23.14       25.78     24.92 o 
  -1  14   4      224.35      224.20     38.52 o 
   0  14   4       41.53       53.70     17.34 o 
   1  14   4       23.74       30.76     19.35 o 
   2  14   4      109.04      131.50     18.20 o 
   3  14   4        6.44        1.14     11.07 o 
   4  14   4      130.44      165.03     15.41 o 
   5  14   4       92.96       98.23     18.12 o 
   6  14   4      174.83      231.57     30.96 o 
   7  14   4        9.47        6.35     22.42 o 
   8  14   4       18.73       17.32     23.59 o 
   9  14   4       50.38       79.30     29.59 o 
  10  14   4      102.12       73.45     27.00 o 
  -6  15   4       25.13       50.16     19.55 o 
  -5  15   4       19.17       38.69     45.35 o 
  -4  15   4        4.00        5.80     12.37 o 
  -3  15   4       67.68       55.22     28.13 o 
  -2  15   4        9.28       53.36     26.61 o 
  -1  15   4        0.01        9.34     24.98 o 
   0  15   4       78.44       62.15     22.62 o 
   1  15   4       38.98       23.40     22.78 o 
   2  15   4       62.41       48.83     25.23 o 
   3  15   4       11.00       -0.58     29.71 o 
   4  15   4       71.03       91.90     46.56 o 
   5  15   4      198.09      266.55     27.75 o 
   6  15   4       63.52      112.18     44.95 o 
   7  15   4        8.13       19.50     22.75 o 
   8  15   4       14.92       78.98     48.88 o 
   9  15   4        0.04       10.39     25.23 o 
  -4  16   4       67.58       41.42     30.82 o 
  -3  16   4       10.37       24.16     29.69 o 
  -2  16   4      150.20      186.51     40.50 o 
  -1  16   4       71.58      201.60     43.20 o 
   0  16   4      668.22      811.96     53.79 o 
   1  16   4      535.55      481.99     51.42 o 
   2  16   4       39.45       33.05     24.94 o 
   3  16   4        6.55      -15.42     21.08 o 
   4  16   4       98.53       82.42     26.97 o 
   6  16   4        8.81       -2.18     19.70 o 
   7  16   4       20.98       91.89     49.96 o 
  -2  17   4        2.19        7.13     29.19 o 
  -1  17   4        0.29       22.36     30.95 o 
   0  17   4        5.47       36.38     16.69 o 
   1  17   4       19.29       47.45     28.39 o 
   2  17   4       61.73       58.34     28.78 o 
   3  17   4        1.08        2.46     23.93 o 
   4  17   4       33.15       44.05     28.64 o 
  -2 -15   5        0.01       32.50     29.95 o 
  -1 -15   5       25.54       37.55     18.77 o 
   0 -15   5        1.33       18.61     29.63 o 
  -6 -14   5      341.43      350.98     31.36 o 
  -5 -14   5       85.77       68.72     21.54 o 
  -4 -14   5       27.07       34.08     19.30 o 
  -3 -14   5       11.45        4.50     18.11 o 
  -2 -14   5       81.15      108.77     22.46 o 
  -1 -14   5        0.04       29.51     46.44 o 
   0 -14   5        6.82       40.91     20.82 o 
   1 -14   5        0.42       37.09     32.10 o 
   2 -14   5        4.27       27.74     24.75 o 
   3 -14   5        2.45       25.59     27.46 o 
   4 -14   5        4.25       18.95     26.04 o 
  -7 -13   5        0.53       15.35     15.47 o 
  -6 -13   5       75.78      101.77     23.26 o 
  -5 -13   5      105.42      175.26     20.29 o 
  -4 -13   5       21.60       34.18     34.08 o 
  -3 -13   5        8.71       28.58     16.49 o 
  -2 -13   5       14.16       16.77     15.52 o 
  -1 -13   5      104.24      131.47     26.41 o 
   0 -13   5        0.50       25.63     17.54 o 
   1 -13   5        5.59       16.49     17.58 o 
   2 -13   5       27.26       12.60     22.36 o 
   3 -13   5        3.17       24.92     26.69 o 
   4 -13   5       17.75       27.03     25.13 o 
   5 -13   5        3.82       -7.76     24.96 o 
  -9 -12   5       23.88       45.09     19.86 o 
  -8 -12   5       23.13       43.73     21.22 o 
  -7 -12   5        0.70        9.96     14.25 o 
  -6 -12   5      194.29      276.40     27.22 o 
  -5 -12   5       10.40       19.12     13.28 o 
  -4 -12   5       84.17       94.92     15.63 o 
  -3 -12   5       12.19       29.72     13.21 o 
  -2 -12   5        8.26       34.58     15.29 o 
  -1 -12   5       10.00       -7.50     15.65 o 
   0 -12   5       92.73       68.45     22.48 o 
   1 -12   5        5.33        0.19     17.01 o 
   2 -12   5        0.83       -9.16     16.33 o 
   3 -12   5       24.64       15.14     19.37 o 
   4 -12   5       37.53       40.42     27.57 o 
   5 -12   5        9.26       23.15     24.53 o 
   6 -12   5        6.95       31.01     27.08 o 
   7 -12   5       52.56       29.24     17.94 o 
 -10 -11   5        0.25       17.16     16.50 o 
  -9 -11   5      105.30      163.81     42.60 o 
  -8 -11   5       21.49       36.09     16.97 o 
  -7 -11   5      363.21      365.75     29.73 o 
  -6 -11   5       25.06       42.56     13.62 o 
  -5 -11   5        5.29        4.37     12.73 o 
  -4 -11   5       32.10       62.46     17.70 o 
  -3 -11   5      538.67      539.43     34.08 o 
  -2 -11   5      120.82      111.33     15.65 o 
  -1 -11   5      274.39      331.53     34.03 o 
   0 -11   5       36.71       42.33     25.38 o 
   1 -11   5      417.95      460.38     45.08 o 
   2 -11   5      208.57      179.06     27.95 o 
   3 -11   5       26.68       20.99     18.94 o 
   4 -11   5      171.00      167.90     29.00 o 
   5 -11   5        2.33        1.76     19.31 o 
   6 -11   5       27.02       12.91     24.97 o 
   7 -11   5      102.52      122.51     23.24 o 
   8 -11   5        0.00        8.39     17.39 o 
 -10 -10   5        2.07       24.44     18.61 o 
  -9 -10   5       92.29      102.98     18.84 o 
  -8 -10   5      466.13      475.92     53.25 o 
  -7 -10   5     2161.62     2135.02     90.08 o 
  -6 -10   5      445.62      462.57     27.09 o 
  -5 -10   5      107.21       89.58     14.38 o 
  -4 -10   5       79.88       81.47     14.27 o 
  -3 -10   5      259.21      258.70     17.02 o 
  -2 -10   5      591.43      560.81     32.28 o 
  -1 -10   5        0.43        1.67     10.22 o 
   0 -10   5      490.59      452.18     24.77 o 
   1 -10   5      253.09      215.39     23.20 o 
   2 -10   5       10.02       15.75     12.79 o 
   3 -10   5       57.90       54.01     23.86 o 
   4 -10   5        0.18        9.85     17.21 o 
   5 -10   5      107.86      121.35     33.41 o 
   6 -10   5      142.90       92.65     26.71 o 
   7 -10   5      174.18      185.63     25.41 o 
   8 -10   5      533.52      531.68     55.45 o 
   9 -10   5        9.09        6.49     15.55 o 
 -11  -9   5       43.39       59.77     19.61 o 
 -10  -9   5       57.74       43.92     19.10 o 
  -9  -9   5        2.00       18.15     16.91 o 
  -8  -9   5      100.37       89.29     22.91 o 
  -7  -9   5      222.54      202.91     23.34 o 
  -6  -9   5       42.77       31.39     10.84 o 
  -5  -9   5      482.38      435.23     21.28 o 
  -4  -9   5       10.17        2.10      9.74 o 
  -3  -9   5       22.30       25.15      8.94 o 
  -2  -9   5      186.04      195.07     14.69 o 
  -1  -9   5      990.02      889.15     29.64 o 
   0  -9   5       13.04       11.14      8.88 o 
   1  -9   5      367.60      307.30     21.08 o 
   2  -9   5      673.80      669.23     33.34 o 
   3  -9   5      768.49      649.21     39.72 o 
   4  -9   5       89.93      107.95     18.39 o 
   5  -9   5       94.75      101.18     24.55 o 
   6  -9   5        0.76       -3.91     15.37 o 
   7  -9   5       25.02        4.09     13.63 o 
   8  -9   5      110.28      142.50     23.74 o 
   9  -9   5       32.01       30.89     18.17 o 
  10  -9   5        0.18       21.07     26.86 o 
 -12  -8   5       22.29       19.34     21.61 o 
 -11  -8   5       42.54       38.01     19.75 o 
 -10  -8   5        7.22       28.84     15.98 o 
  -9  -8   5      279.34      219.56     25.73 o 
  -8  -8   5        8.60       20.99     16.31 o 
  -7  -8   5       57.21       43.00     11.06 o 
  -6  -8   5       65.77       39.62     12.98 o 
  -5  -8   5       91.19       49.60     11.35 o 
  -4  -8   5      222.78      210.46     16.27 o 
  -3  -8   5      539.59      478.83     19.52 o 
  -2  -8   5      191.90      207.21     16.71 o 
  -1  -8   5      164.37      148.86     13.90 o 
   0  -8   5       21.57       23.87     10.27 o 
   1  -8   5       58.78       44.11      9.91 o 
   2  -8   5      241.31      216.01     21.91 o 
   3  -8   5      601.46      511.98     28.92 o 
   4  -8   5      218.41      195.53     22.28 o 
   5  -8   5     1237.12     1204.61     48.32 o 
   6  -8   5      408.98      369.57     28.38 o 
   7  -8   5      325.18      312.62     25.71 o 
   8  -8   5      696.94      732.17     35.74 o 
   9  -8   5      103.70      104.63     21.60 o 
  10  -8   5        3.82        8.18     27.44 o 
  11  -8   5      145.15      127.86     37.89 o 
 -12  -7   5      103.86      122.60     23.05 o 
 -11  -7   5      294.75      268.66     28.35 o 
 -10  -7   5       75.69       60.67     21.19 o 
  -9  -7   5      218.87      228.78     24.49 o 
  -8  -7   5      127.48      122.87     18.08 o 
  -7  -7   5      178.45      180.47     18.68 o 
  -6  -7   5       40.42       21.97     12.30 o 
  -5  -7   5       31.58       31.59     10.34 o 
  -4  -7   5       27.83       27.35      9.03 o 
  -3  -7   5        5.03       15.54      8.76 o 
  -2  -7   5      907.43      869.26     26.01 o 
  -1  -7   5     2499.08     2304.13     49.06 o 
   0  -7   5      207.61      235.00     13.99 o 
   1  -7   5     1675.66     1514.04     36.24 o 
   2  -7   5        1.67        2.21      8.51 o 
   3  -7   5     1268.66     1235.69     55.97 o 
   4  -7   5     2455.69     2398.72     79.57 o 
   5  -7   5       35.14       37.29     14.29 o 
   6  -7   5       62.58       45.05     24.05 o 
   7  -7   5       37.34       27.98     11.48 o 
   8  -7   5      211.97      222.63     20.10 o 
   9  -7   5        0.08        1.24     13.60 o 
  10  -7   5       82.17       64.70     29.44 o 
  11  -7   5       10.50       28.38     29.48 o 
 -12  -6   5       80.20       90.57     24.35 o 
 -11  -6   5       27.28       42.66     21.22 o 
 -10  -6   5       43.16       60.08     18.67 o 
  -9  -6   5      926.40      724.40     51.59 o 
  -8  -6   5     3389.30     2950.64     76.59 o 
  -7  -6   5       67.41       96.87     16.12 o 
  -6  -6   5      173.37      134.96     16.85 o 
  -5  -6   5       12.35        3.52      9.14 o 
  -4  -6   5      323.24      272.27     13.92 o 
  -3  -6   5       15.26       24.25      7.28 o 
  -2  -6   5     1573.69     1391.82     28.16 o 
  -1  -6   5     1156.14     1029.54     26.60 o 
   0  -6   5      236.58      259.18     13.85 o 
   1  -6   5      138.27      132.29     10.95 o 
   2  -6   5       25.31       13.57      7.07 o 
   3  -6   5        2.07       -5.15      6.85 o 
   4  -6   5      134.67      110.31     16.60 o 
   5  -6   5      118.71      139.81     18.23 o 
   6  -6   5      213.79      186.36     26.87 o 
   7  -6   5       59.01       82.54     27.15 o 
   8  -6   5     2884.94     2933.12     71.01 o 
   9  -6   5      107.88      112.61     18.45 o 
  10  -6   5      662.46      646.99     46.09 o 
  11  -6   5      478.79      551.82     63.43 o 
  12  -6   5       23.17        7.35     25.68 o 
 -13  -5   5        0.22       45.51     23.31 o 
 -12  -5   5      319.54      365.72     36.80 o 
 -11  -5   5      257.34      272.88     37.12 o 
 -10  -5   5       94.80       83.28     21.59 o 
  -9  -5   5      170.16      141.30     21.78 o 
  -8  -5   5      655.74      631.79     28.69 o 
  -7  -5   5      110.63       75.90     16.26 o 
  -6  -5   5        4.10       -6.13     11.00 o 
  -5  -5   5        7.56       -4.47      8.64 o 
  -4  -5   5      272.60      272.55     12.94 o 
  -3  -5   5      196.61      197.91     11.05 o 
  -2  -5   5       32.60       49.48      6.73 o 
  -1  -5   5      243.82      239.63     11.66 o 
   0  -5   5     1023.34     1012.10     27.87 o 
   1  -5   5       28.87       19.20      6.04 o 
   2  -5   5      462.18      410.02     16.10 o 
   3  -5   5      843.21      908.41     26.88 o 
   4  -5   5       35.24       50.63      9.50 o 
   5  -5   5     2273.11     2435.14     61.02 o 
   6  -5   5       67.10       81.87     14.95 o 
   7  -5   5      104.14      100.52     22.55 o 
   8  -5   5      224.81      226.31     18.63 o 
   9  -5   5      200.25      279.51     48.85 o 
  10  -5   5      139.53      159.27     27.66 o 
  11  -5   5        3.66      -10.85     17.97 o 
  12  -5   5      377.01      341.68     40.47 o 
 -13  -4   5      232.70      231.49     31.89 o 
 -12  -4   5      153.17      202.74     29.22 o 
 -11  -4   5        1.92        5.83     18.32 o 
 -10  -4   5       12.67        0.77     17.96 o 
  -9  -4   5       48.37       29.90     18.41 o 
  -8  -4   5     4710.22     4390.99    105.79 o 
  -7  -4   5       87.98       63.52     14.15 o 
  -6  -4   5     2348.74     2269.20     54.04 o 
  -5  -4   5     1212.46     1162.05     30.33 o 
  -4  -4   5      403.23      341.69     14.44 o 
  -3  -4   5      272.97      334.44     12.96 o 
  -2  -4   5     1540.90     1537.04     32.45 o 
  -1  -4   5       11.48        0.96      5.00 o 
   0  -4   5      160.97      155.23      9.39 o 
   1  -4   5        0.73       -8.24      4.12 o 
   2  -4   5      362.13      421.41     12.86 o 
   3  -4   5       33.63       20.20      7.30 o 
   4  -4   5     2736.12     2906.59     62.97 o 
   5  -4   5     1546.17     1497.19     41.40 o 
   6  -4   5      989.08      926.28     31.00 o 
   7  -4   5       63.84       74.62     11.63 o 
   8  -4   5      366.46      376.87     17.29 o 
   9  -4   5     3766.15     3650.19     86.53 o 
  10  -4   5        2.52        0.87     17.49 o 
  11  -4   5      200.26      185.60     29.81 o 
  12  -4   5      536.18      481.88     43.75 o 
  13  -4   5       14.86       27.91     48.43 o 
 -13  -3   5        1.37        0.61     20.52 o 
 -12  -3   5       70.18       60.49     21.82 o 
 -11  -3   5      134.13      149.66     24.22 o 
 -10  -3   5       14.48       21.70     28.87 o 
  -9  -3   5       61.56       54.83     17.15 o 
  -8  -3   5      749.88      768.18     34.22 o 
  -7  -3   5      124.59      125.80     18.45 o 
  -6  -3   5      132.21      123.57     12.00 o 
  -5  -3   5       47.81       40.11      8.89 o 
  -4  -3   5      126.72      121.90      8.98 o 
  -3  -3   5     3842.80     3946.15     76.11 o 
  -2  -3   5     1118.05     1269.31     47.33 o 
  -1  -3   5     1560.27     1360.73     29.88 o 
   0  -3   5      414.87      368.99     11.57 o 
   1  -3   5        1.23        7.24      5.44 o 
   2  -3   5     1894.41     1816.48     37.90 o 
   3  -3   5       30.05       54.17      7.06 o 
   4  -3   5       34.52       25.53      5.45 o 
   5  -3   5        5.63        4.22      5.79 o 
   6  -3   5      307.99      358.47     15.51 o 
   7  -3   5      781.77      763.25     21.15 o 
   8  -3   5      194.06      191.17     14.06 o 
   9  -3   5      271.90      307.50     27.02 o 
  10  -3   5     1382.21     1461.48     96.01 o 
  11  -3   5       67.85       43.86     20.07 o 
  12  -3   5        0.17       -0.50     17.90 o 
  13  -3   5      856.26      753.47     80.56 o 
 -13  -2   5       84.59      111.05     24.84 o 
 -12  -2   5      100.46      119.34     24.35 o 
 -11  -2   5       40.02       42.94     23.86 o 
 -10  -2   5        1.70       -7.29     17.13 o 
  -9  -2   5      221.84      216.15     22.31 o 
  -8  -2   5      581.19      542.44     28.64 o 
  -7  -2   5     1733.74     1755.88     50.87 o 
  -6  -2   5     1190.70     1098.67     29.83 o 
  -5  -2   5      485.36      496.75     17.25 o 
  -4  -2   5      471.53      414.04     13.48 o 
  -3  -2   5       19.86       60.45      6.58 o 
  -2  -2   5      118.73      131.00      8.62 o 
  -1  -2   5     1694.77     1532.08     25.43 o 
   0  -2   5     1022.01     1085.30     33.63 o 
   1  -2   5     4721.85     4477.05     70.47 o 
   2  -2   5     1435.10     1530.00     25.31 o 
   3  -2   5     1273.51     1385.12     24.48 o 
   4  -2   5      376.45      416.28     12.98 o 
   5  -2   5       16.43       16.17      5.01 o 
   6  -2   5        2.69        6.69      4.81 o 
   7  -2   5      208.30      220.52     13.78 o 
   8  -2   5     1777.48     1734.71     48.62 o 
   9  -2   5     1512.00     1503.65     58.30 o 
  10  -2   5     3437.27     3590.36    101.23 o 
  11  -2   5       40.97        5.82     30.45 o 
  12  -2   5       50.80       61.44     23.10 o 
  13  -2   5      298.12      222.51     55.96 o 
 -13  -1   5       13.57       81.08     33.02 o 
 -12  -1   5      183.62      195.58     41.32 o 
 -11  -1   5       59.80       56.71     18.95 o 
 -10  -1   5      134.88      153.07     20.80 o 
  -9  -1   5      214.64      211.79     21.82 o 
  -8  -1   5      200.58      165.48     19.78 o 
  -7  -1   5      504.14      522.48     23.53 o 
  -6  -1   5      471.18      504.13     19.76 o 
  -5  -1   5       51.20       72.70      9.11 o 
  -4  -1   5      251.95      272.33     13.04 o 
  -3  -1   5       13.19        5.91      5.69 o 
  -2  -1   5     2646.95     2930.25     54.86 o 
  -1  -1   5     1651.97     1804.63     30.07 o 
   0  -1   5     8144.11     8124.20    112.34 o 
   1  -1   5     2489.88     2745.44     41.09 o 
   2  -1   5     3517.28     3676.59     49.86 o 
   3  -1   5    10794.84    11769.31    157.87 o 
   4  -1   5     6738.34     8050.24    116.92 o 
   5  -1   5      393.75      438.92     14.70 o 
   6  -1   5     2083.52     2286.65     44.04 o 
   7  -1   5       72.30       79.70      9.98 o 
   8  -1   5       73.39       65.86     11.60 o 
   9  -1   5       82.94      136.98     19.75 o 
  10  -1   5      904.68      966.39     40.72 o 
  11  -1   5        5.47        5.32     36.16 o 
  12  -1   5      387.09      296.79     63.64 o 
  13  -1   5       12.58       53.46     47.98 o 
  14  -1   5      462.89      446.11     77.73 o 
 -13   0   5       14.83       75.02     24.11 o 
 -12   0   5      297.73      291.01     31.19 o 
 -11   0   5       62.96       63.54     21.15 o 
 -10   0   5       97.67      104.33     18.37 o 
  -9   0   5      152.45      241.24     25.04 o 
  -8   0   5       20.76      -21.52     12.28 o 
  -7   0   5       31.98       66.40     12.78 o 
  -6   0   5     2668.29     2315.49     42.94 o 
  -5   0   5     2828.37     3108.11     48.21 o 
  -4   0   5       32.01       31.80      6.65 o 
  -3   0   5    15484.13    16020.07    222.06 o 
  -2   0   5      963.49      790.32     13.68 o 
  -1   0   5     1060.68     1209.80     18.88 o 
   0   0   5      238.34      311.67      7.65 o 
   1   0   5        8.88       36.30      3.47 o 
   2   0   5      303.10      370.15      8.62 o 
   3   0   5        0.47       60.35      5.09 o 
   4   0   5     1331.66     1587.87     27.08 o 
   5   0   5     1439.38     1512.26     28.12 o 
   6   0   5      181.33      234.11     11.28 o 
   7   0   5      496.53      532.00     29.84 o 
   8   0   5        9.31        4.76      7.41 o 
   9   0   5     1077.96     1199.36     38.59 o 
  10   0   5      233.68      224.38     22.89 o 
  11   0   5      137.45      177.93     32.05 o 
  12   0   5      145.73      147.42     51.23 o 
  13   0   5       85.66      101.65     51.00 o 
  14   0   5      185.13      147.02     55.36 o 
 -13   1   5       45.37       63.37     29.79 o 
 -12   1   5      183.19      246.72     33.07 o 
 -11   1   5      126.74      127.21     22.23 o 
 -10   1   5      427.04      440.52     31.79 o 
  -9   1   5     1135.05     1012.77     37.48 o 
  -8   1   5      420.92      424.35     25.57 o 
  -7   1   5        2.01       -1.99      6.77 o 
  -6   1   5      754.01      717.74     17.02 o 
  -5   1   5     2109.12     2188.82     36.04 o 
  -4   1   5     2031.74     2427.64     33.33 o 
  -3   1   5      608.44      722.11     13.91 o 
  -2   1   5     1075.09     1163.83     17.87 o 
  -1   1   5     3957.50     3724.38     49.79 o 
   0   1   5       32.18       48.21      4.16 o 
   1   1   5     8195.64     7566.02    116.60 o 
   2   1   5      771.68      895.12     15.64 o 
   3   1   5      484.97      580.44     18.86 o 
   4   1   5      520.23      450.81     10.65 o 
   5   1   5      727.95      712.56     21.56 o 
   6   1   5      442.85      487.19     14.48 o 
   7   1   5      135.47      171.34     12.60 o 
   8   1   5      884.80      918.32     31.91 o 
   9   1   5        8.46       37.91     12.08 o 
  10   1   5      262.26      255.77     24.19 o 
  11   1   5        1.44       15.64     22.05 o 
  12   1   5       27.41       36.60     28.03 o 
  13   1   5      751.82      703.82     81.77 o 
  14   1   5       17.40       62.16     51.71 o 
 -13   2   5       38.40       53.67     26.83 o 
 -12   2   5      295.34      257.97     45.08 o 
 -11   2   5       31.54       65.05     20.80 o 
 -10   2   5      108.38      118.28     19.12 o 
  -9   2   5      433.38      403.52     26.58 o 
  -8   2   5      922.30      896.08     33.33 o 
  -7   2   5      194.61      203.10     13.11 o 
  -6   2   5      543.60      501.92     14.93 o 
  -5   2   5     1938.36     2015.65     33.08 o 
  -4   2   5      910.04      795.61     13.82 o 
  -3   2   5        9.24       17.71      3.73 o 
  -2   2   5     1814.51     2046.05     29.44 o 
  -1   2   5      877.02      888.60     14.86 o 
   0   2   5       42.98       56.76      3.96 o 
   1   2   5     1008.87      925.60     17.05 o 
   2   2   5       13.35       -2.07      4.52 o 
   3   2   5     2613.79     2375.80     61.51 o 
   4   2   5      559.36      676.61     51.90 o 
   5   2   5     2570.47     2728.02     57.29 o 
   6   2   5      236.50      181.66      8.92 o 
   7   2   5      263.87      298.83     12.31 o 
   8   2   5     3146.56     2957.74     63.75 o 
   9   2   5     6260.19     6230.40    156.61 o 
  10   2   5     1613.58     1762.69     79.10 o 
  11   2   5      139.09      198.36     34.49 o 
  12   2   5        0.72       14.57     24.42 o 
  13   2   5       14.99       16.57     23.00 o 
  14   2   5      570.34      679.96     94.78 o 
 -13   3   5      651.63      653.40     61.69 o 
 -12   3   5       45.02       41.94     26.08 o 
 -11   3   5       58.72       69.14     27.28 o 
 -10   3   5       81.45      131.17     23.99 o 
  -9   3   5        8.78       -9.28     15.92 o 
  -8   3   5      684.77      673.40     22.08 o 
  -7   3   5      679.61      631.05     17.78 o 
  -6   3   5      488.64      492.08     15.08 o 
  -5   3   5       12.85       12.22      4.61 o 
  -4   3   5      304.17      316.50      8.80 o 
  -3   3   5       16.02       17.57      5.45 o 
  -2   3   5        0.53       12.69      3.10 o 
  -1   3   5     3326.45     3198.50     45.04 o 
   0   3   5     2229.31     1969.44     29.31 o 
   1   3   5      222.40      209.86      7.88 o 
   2   3   5      442.31      382.72     12.90 o 
   3   3   5     4790.48     4416.94     84.12 o 
   4   3   5     1546.40     1405.68     45.34 o 
   5   3   5      137.83      190.07     13.19 o 
   6   3   5       55.65       41.29      8.91 o 
   7   3   5       25.42       25.75      5.36 o 
   8   3   5      243.40      264.99     14.71 o 
   9   3   5       10.68       32.69     14.23 o 
  10   3   5     3910.70     3778.91    420.77 o 
  11   3   5      208.62      133.91    104.17 o 
  12   3   5        0.54      -15.65     26.46 o 
  13   3   5      532.53      472.34     39.47 o 
  14   3   5      351.53      287.62     36.66 o 
 -13   4   5       43.45       77.93     32.12 o 
 -12   4   5       74.58      131.97     35.97 o 
 -11   4   5        5.37        8.29     20.71 o 
 -10   4   5       51.67       34.56     21.28 o 
  -9   4   5        2.04       31.02     14.75 o 
  -8   4   5     1548.81     1503.59     34.62 o 
  -7   4   5     1852.01     1889.81     38.02 o 
  -6   4   5     3007.87     3078.93     48.56 o 
  -5   4   5      182.53      190.64      8.40 o 
  -4   4   5      979.84      824.47     16.35 o 
  -3   4   5      404.96      401.94     12.12 o 
  -2   4   5      144.10       92.68      8.19 o 
  -1   4   5      816.70      873.10     20.45 o 
   0   4   5     1774.31     1776.91     26.55 o 
   1   4   5      208.90      217.09      7.72 o 
   2   4   5      796.98      647.66     28.95 o 
   3   4   5       15.97        9.39      4.70 o 
   4   4   5      366.20      453.54     25.63 o 
   5   4   5      163.19      143.94     11.39 o 
   6   4   5       21.61       36.75      6.27 o 
   7   4   5      697.92      619.26     23.47 o 
   8   4   5      925.22     1028.34     27.27 o 
   9   4   5      815.34      759.25     82.95 o 
  10   4   5      251.34      313.39     49.70 o 
  11   4   5        0.34      -36.59     22.18 o 
  12   4   5       88.44       62.38     25.59 o 
  13   4   5       42.29       30.99     29.57 o 
  14   4   5        5.37       16.67     22.38 o 
 -12   5   5       18.05       -8.91     21.30 o 
 -11   5   5       34.74       29.66     24.06 o 
 -10   5   5      326.70      348.30     50.95 o 
  -9   5   5      547.70      515.57     49.13 o 
  -8   5   5      450.53      414.34     18.76 o 
  -7   5   5     2473.25     2551.64     58.04 o 
  -6   5   5      683.78      709.19     18.45 o 
  -5   5   5       24.95       30.09      6.38 o 
  -4   5   5      142.58      155.53      9.36 o 
  -3   5   5      294.54      286.64     11.35 o 
  -2   5   5     1186.85     1206.66     25.85 o 
  -1   5   5     1285.66     1255.78     31.45 o 
   0   5   5      461.22      295.53      8.96 o 
   1   5   5       42.81       32.17      3.66 o 
   2   5   5     3716.11     3642.11     73.82 o 
   3   5   5      221.56      283.12     14.98 o 
   4   5   5       68.81       51.17      6.28 o 
   5   5   5     1764.09     1840.14     40.92 o 
   6   5   5       42.55       47.50      7.52 o 
   7   5   5       11.08        4.94      4.86 o 
   8   5   5       52.75       55.66      9.12 o 
   9   5   5       67.06       84.66     15.87 o 
  10   5   5      605.89      566.01     45.62 o 
  11   5   5       19.10       -3.68     23.25 o 
  12   5   5       28.73       42.47     28.63 o 
  13   5   5       12.88      -20.32     21.89 o 
  14   5   5       48.38       38.08     30.28 o 
 -12   6   5      190.48      137.77     37.97 o 
 -11   6   5       93.93      155.41     38.45 o 
 -10   6   5        0.02       18.38     21.77 o 
  -9   6   5       47.32       39.45     19.37 o 
  -8   6   5      274.21      272.70     22.42 o 
  -7   6   5        6.83       -2.98      8.36 o 
  -6   6   5       69.31       74.55     10.89 o 
  -5   6   5     1874.10     1816.50     34.26 o 
  -4   6   5      943.23      862.88     20.63 o 
  -3   6   5        5.38        3.83      4.60 o 
  -2   6   5      744.68      785.99     16.80 o 
  -1   6   5       46.57       59.55      6.60 o 
   0   6   5      690.25      537.59     12.00 o 
   1   6   5      428.70      488.09     11.05 o 
   2   6   5        8.14       11.01      3.81 o 
   3   6   5     1078.28     1015.19     23.21 o 
   4   6   5     1028.71      983.14     17.86 o 
   5   6   5      128.81      158.09      9.11 o 
   6   6   5      596.52      575.62     16.20 o 
   7   6   5      227.87      233.71     12.82 o 
   8   6   5     5456.24     5217.49    221.23 o 
   9   6   5      248.63      217.40     29.61 o 
  10   6   5      283.98      261.68     37.50 o 
  11   6   5        4.18      -10.80     30.85 o 
  12   6   5        6.92        0.12     24.20 o 
  13   6   5       68.47       64.76     26.00 o 
  14   6   5        5.78       30.26     25.17 o 
 -12   7   5      119.67       98.99     36.73 o 
 -11   7   5       30.40       14.71     23.36 o 
 -10   7   5       61.58       55.97     27.43 o 
  -9   7   5      214.65      209.53     51.16 o 
  -8   7   5     1067.94     1126.65     35.67 o 
  -7   7   5       49.92       45.22      9.87 o 
  -6   7   5      578.06      545.70     19.28 o 
  -5   7   5      737.25      798.06     22.07 o 
  -4   7   5        2.27       10.75      9.71 o 
  -3   7   5      781.42      828.92     18.55 o 
  -2   7   5      289.00      275.70     11.70 o 
  -1   7   5      638.72      611.04     14.99 o 
   0   7   5       10.91       13.83      3.39 o 
   1   7   5     3926.99     3596.59     56.07 o 
   2   7   5     1247.64     1357.77     24.63 o 
   3   7   5      805.31      727.67     17.12 o 
   4   7   5      556.53      508.93     13.00 o 
   5   7   5      160.98      157.11      6.35 o 
   6   7   5      151.88      144.93      8.88 o 
   7   7   5      419.82      347.35     26.72 o 
   8   7   5       88.03      129.12     15.39 o 
   9   7   5      269.61      264.44     21.96 o 
  10   7   5       58.11      122.70     30.28 o 
  11   7   5        7.13      -12.59     37.00 o 
  12   7   5        2.58      -13.51     44.17 o 
  13   7   5      260.36      269.74     41.75 o 
 -11   8   5        5.16        2.64     24.19 o 
 -10   8   5      174.56      191.12     41.64 o 
  -9   8   5        0.33       21.51     21.53 o 
  -8   8   5       48.77       44.37     12.15 o 
  -7   8   5      153.08      145.54     13.97 o 
  -6   8   5      195.11      175.92     13.47 o 
  -5   8   5       54.12       71.30      9.43 o 
  -4   8   5     3485.45     3271.67     65.08 o 
  -3   8   5      173.51      167.07      9.39 o 
  -2   8   5     1449.16     1463.60     30.18 o 
  -1   8   5       81.75       96.45      7.69 o 
   0   8   5      219.36      163.14      9.19 o 
   1   8   5      370.60      295.63     10.86 o 
   2   8   5      133.30      121.57      7.85 o 
   3   8   5       29.28       22.11      6.04 o 
   4   8   5       64.21       84.32      7.23 o 
   5   8   5       82.08       81.31      8.66 o 
   6   8   5       90.19       86.05      7.99 o 
   7   8   5       17.95       12.15      6.16 o 
   8   8   5      371.55      343.76     41.68 o 
   9   8   5       39.78       60.57     25.78 o 
  10   8   5      733.48      679.26     53.87 o 
  11   8   5        1.35       33.58     27.19 o 
  12   8   5        0.01        4.14     27.39 o 
  13   8   5       80.02       91.17     27.06 o 
 -11   9   5       22.43       13.76     26.03 o 
 -10   9   5      252.79      256.02     48.44 o 
  -9   9   5        6.60       32.74     27.63 o 
  -8   9   5       10.40        7.43     11.41 o 
  -7   9   5      444.33      522.30     27.50 o 
  -6   9   5        4.62       60.38     35.14 o 
  -5   9   5      442.40      453.65     17.59 o 
  -4   9   5      403.99      381.64     15.91 o 
  -3   9   5      102.41      100.17      9.49 o 
  -2   9   5       49.34       43.85      6.88 o 
  -1   9   5      133.31      143.27     10.71 o 
   0   9   5      419.43      365.69     10.66 o 
   1   9   5      125.27      154.25     10.49 o 
   2   9   5      248.81      260.21     12.29 o 
   3   9   5     2546.65     2297.71     45.27 o 
   4   9   5     1200.44     1260.94     31.14 o 
   5   9   5       21.55       15.94      6.08 o 
   6   9   5        9.95       15.50      7.49 o 
   7   9   5       20.52       12.21      7.81 o 
   8   9   5      114.37      112.57     30.46 o 
   9   9   5      148.58      179.07     62.41 o 
  10   9   5        3.85       11.06     26.46 o 
  11   9   5       25.86       32.02     29.53 o 
  12   9   5       14.66       20.83     30.75 o 
  13   9   5       28.78       61.59     27.41 o 
 -10  10   5       50.57       42.88     30.16 o 
  -9  10   5        0.10        8.21     14.96 o 
  -8  10   5        1.27      -15.39     13.60 o 
  -7  10   5      137.60      144.68     16.88 o 
  -6  10   5      488.11      471.40     21.19 o 
  -5  10   5       87.61       74.67     11.10 o 
  -4  10   5      248.31      306.74     19.24 o 
  -3  10   5      105.01      162.05     12.72 o 
  -2  10   5      207.83      180.73     12.51 o 
  -1  10   5       79.33       73.31     10.67 o 
   0  10   5       71.69       74.60      7.45 o 
   1  10   5      404.02      412.19     18.12 o 
   2  10   5       74.97      103.76     11.00 o 
   3  10   5       82.72       97.90     10.98 o 
   4  10   5      495.24      465.93     21.81 o 
   5  10   5        8.48        2.07      6.99 o 
   6  10   5       58.54       63.69     14.58 o 
   7  10   5       30.19       14.47     13.72 o 
   8  10   5       49.39       43.20     11.24 o 
   9  10   5        5.39      -22.19     26.28 o 
  10  10   5      238.14      196.82     60.94 o 
  11  10   5       74.95       82.21     39.48 o 
  12  10   5       74.21       87.27     26.76 o 
 -10  11   5      276.75      291.88     33.60 o 
  -9  11   5       11.16       11.68     15.90 o 
  -8  11   5        0.24        0.16     14.60 o 
  -7  11   5       98.28       92.82     23.59 o 
  -6  11   5       53.24       78.41     14.06 o 
  -5  11   5       23.88       14.74     15.02 o 
  -4  11   5      140.49      127.99     14.00 o 
  -3  11   5       26.28       28.00      9.75 o 
  -2  11   5        2.99        3.89      6.63 o 
  -1  11   5      160.64      168.24     20.16 o 
   0  11   5       34.29       29.52      7.80 o 
   1  11   5      890.88      956.27     28.04 o 
   2  11   5     2383.31     2438.54     53.69 o 
   3  11   5      419.30      481.07     20.22 o 
   4  11   5      617.41      673.32     23.63 o 
   5  11   5     1462.33     1475.93     34.72 o 
   6  11   5       23.58       55.83     23.15 o 
   7  11   5       63.28       48.40     27.64 o 
   8  11   5       45.83       51.25     10.59 o 
   9  11   5       74.89      130.95     36.09 o 
  10  11   5       84.54       90.61     36.83 o 
  11  11   5        0.38       -1.70     32.75 o 
  12  11   5      210.00      257.32     45.71 o 
  -9  12   5       52.75       31.87     17.99 o 
  -8  12   5        0.01        8.44     19.70 o 
  -7  12   5       25.77       25.35     15.63 o 
  -6  12   5      151.74      167.85     50.61 o 
  -5  12   5       49.32       13.33     12.10 o 
  -4  12   5      142.78      151.11     15.58 o 
  -3  12   5       36.08       30.80     13.96 o 
  -2  12   5      175.27      162.80     17.05 o 
  -1  12   5     1399.25     1301.95     43.72 o 
   0  12   5       50.65       13.51      8.85 o 
   1  12   5        0.16       -0.20     24.05 o 
   2  12   5        7.35        2.33      9.80 o 
   3  12   5       11.84       13.06     12.96 o 
   4  12   5        0.48       11.30      9.02 o 
   5  12   5       29.17       44.65     10.11 o 
   6  12   5        0.04       31.98     15.01 o 
   7  12   5        9.48       -4.89     25.05 o 
   8  12   5      260.26      257.02     41.18 o 
   9  12   5        1.49       46.07     19.02 o 
  10  12   5        3.26       -8.15     30.16 o 
  11  12   5        0.59       16.97     22.65 o 
  -8  13   5       25.62       33.75     18.16 o 
  -7  13   5       14.21      -10.45     24.36 o 
  -6  13   5       66.25       43.05     16.96 o 
  -5  13   5        6.68       26.19     23.02 o 
  -4  13   5       24.90       24.86     12.76 o 
  -3  13   5       60.90       24.37     23.64 o 
  -2  13   5       18.30       47.56     13.60 o 
  -1  13   5        4.48       11.27     12.12 o 
   0  13   5      102.89      122.83     10.48 o 
   1  13   5       56.87       32.70     19.95 o 
   2  13   5       64.20       67.17     13.13 o 
   3  13   5      915.56      999.97     28.68 o 
   4  13   5      202.57      228.73     17.65 o 
   5  13   5      501.46      495.12     24.95 o 
   6  13   5      166.62      231.36     57.95 o 
   7  13   5       18.06       21.09     30.59 o 
   8  13   5       30.41      -16.35     29.50 o 
   9  13   5        0.81       -9.03     30.39 o 
  10  13   5       63.21       63.89     13.10 o 
  11  13   5       80.07       44.01     23.73 o 
  -7  14   5       86.55       73.56     20.98 o 
  -6  14   5       38.95       66.07     29.89 o 
  -5  14   5        2.81       10.13     13.48 o 
  -4  14   5      321.62      325.78     28.63 o 
  -3  14   5      173.80      256.67     44.42 o 
  -2  14   5       52.42       31.71     25.74 o 
  -1  14   5       45.03       76.70     25.18 o 
   0  14   5        3.47       12.70      7.04 o 
   1  14   5       22.08       24.88     13.70 o 
   2  14   5        1.61       11.76     12.28 o 
   3  14   5      137.91      179.64     18.25 o 
   4  14   5      155.68      167.69     20.25 o 
   5  14   5       22.96       39.67     17.87 o 
   6  14   5        8.29       20.86     28.97 o 
   7  14   5      118.02      160.83     44.77 o 
   8  14   5        2.73       13.93     31.87 o 
   9  14   5        0.36       32.00     25.81 o 
  10  14   5      208.13      284.55     37.84 o 
  -6  15   5       19.06        5.26     16.25 o 
  -5  15   5        7.84       19.13     15.46 o 
  -4  15   5        6.75       39.92     14.91 o 
  -3  15   5       15.25       39.34     27.63 o 
  -2  15   5      165.16      161.95     36.05 o 
  -1  15   5       23.76       20.25     23.18 o 
   0  15   5       56.56       74.54     12.28 o 
   1  15   5      154.90      171.22     35.29 o 
   2  15   5      236.04      268.62     40.64 o 
   3  15   5       87.12       68.82     20.53 o 
   4  15   5       77.36      105.19     25.31 o 
   5  15   5        9.09      -54.51     40.46 o 
   6  15   5        0.36        0.44     32.98 o 
   7  15   5       47.00       61.63     26.40 o 
   8  15   5      121.87      154.80     33.03 o 
   9  15   5       38.34       50.54     27.73 o 
  -4  16   5       10.75        6.16     14.13 o 
  -3  16   5       63.49       92.49     33.68 o 
  -2  16   5        1.15       17.84     26.87 o 
  -1  16   5      415.00      297.00     46.21 o 
   0  16   5       50.56        8.79     30.40 o 
   1  16   5      227.50      375.02     48.27 o 
   2  16   5       88.82      109.24     32.46 o 
   3  16   5       35.43       46.00     25.05 o 
   6  16   5        2.18       34.34     38.31 o 
   7  16   5        0.63       24.30     34.18 o 
  -2  17   5       99.83      114.59     38.08 o 
  -1  17   5       21.52       55.97     29.60 o 
   0  17   5        2.00        8.31     11.26 o 
   1  17   5       55.22       89.04     32.30 o 
   2  17   5        1.14      -13.15     22.87 o 
  -4 -14   6       13.24        8.47     17.71 o 
  -3 -14   6       57.29      118.71     22.79 o 
  -2 -14   6        2.21        5.12     17.04 o 
  -1 -14   6       11.40       40.65     18.02 o 
   0 -14   6        5.30       27.40     34.79 o 
   1 -14   6       26.68       49.80     45.94 o 
   2 -14   6        2.87       31.47     28.10 o 
  -6 -13   6       43.50       66.65     20.12 o 
  -5 -13   6       46.02       67.12     31.03 o 
  -4 -13   6        4.19       26.96     18.31 o 
  -3 -13   6       96.58      111.38     22.61 o 
  -2 -13   6       38.37        5.04     15.61 o 
  -1 -13   6        1.05       26.29     16.18 o 
   0 -13   6       93.51      127.06     38.06 o 
   1 -13   6       46.37       64.60     21.02 o 
   2 -13   6       15.02       43.85     22.40 o 
   3 -13   6        0.29       24.63     21.40 o 
   4 -13   6        1.02       39.10     27.54 o 
   5 -13   6        7.27       34.48     29.82 o 
  -8 -12   6       29.91       45.45     21.02 o 
  -7 -12   6        5.59      -18.70     27.98 o 
  -6 -12   6      224.31      263.07     26.28 o 
  -5 -12   6        4.14       22.94     14.47 o 
  -4 -12   6       10.51       34.39     14.12 o 
  -3 -12   6       27.18       36.80     16.20 o 
  -2 -12   6       23.16       35.49     15.24 o 
  -1 -12   6        2.45       -5.87     14.27 o 
   0 -12   6        3.45        2.94     16.82 o 
   1 -12   6       73.30      113.54     25.22 o 
   2 -12   6       25.87       32.10     21.18 o 
   3 -12   6        3.48       22.91     34.60 o 
   4 -12   6       32.10       44.37     35.52 o 
   5 -12   6       42.78        7.10     26.54 o 
   6 -12   6        9.23       14.43     28.60 o 
  -9 -11   6       70.26       65.82     23.28 o 
  -8 -11   6       28.56       56.45     19.41 o 
  -7 -11   6        1.49        5.21     16.57 o 
  -6 -11   6      164.33      143.93     22.91 o 
  -5 -11   6      113.81       98.77     17.06 o 
  -4 -11   6        0.39       14.47     13.82 o 
  -3 -11   6        5.44        6.20     11.97 o 
  -2 -11   6        2.78        9.57     11.48 o 
  -1 -11   6      291.72      234.41     24.54 o 
   0 -11   6      175.72      218.69     29.91 o 
   1 -11   6       31.68       21.32     18.72 o 
   2 -11   6      115.08      111.67     24.39 o 
   3 -11   6       35.46       22.00     19.59 o 
   4 -11   6       60.14      104.90     25.66 o 
   5 -11   6        3.68       10.20     21.69 o 
   6 -11   6        4.09        1.32     24.16 o 
   7 -11   6      149.61      106.96     22.69 o 
   8 -11   6       23.57       33.75     34.34 o 
 -10 -10   6       27.73       42.25     19.18 o 
  -9 -10   6       43.82       17.90     26.91 o 
  -8 -10   6      625.00      696.93     39.85 o 
  -7 -10   6      523.17      493.56     30.57 o 
  -6 -10   6      612.65      590.13     27.95 o 
  -5 -10   6       47.46       54.35     15.62 o 
  -4 -10   6       90.67      107.19     21.98 o 
  -3 -10   6       15.93       20.10     12.20 o 
  -2 -10   6      128.43      143.69     17.60 o 
  -1 -10   6       45.25       37.30     14.27 o 
   0 -10   6      164.82      147.46     24.22 o 
   1 -10   6        1.22       29.68     16.38 o 
   2 -10   6        0.04       14.33     17.39 o 
   3 -10   6        0.03      -18.91     32.43 o 
   4 -10   6        3.42       11.13     17.55 o 
   5 -10   6       71.47       80.00     24.14 o 
   6 -10   6        0.69       -6.01     18.29 o 
   7 -10   6        0.29       -7.41     24.03 o 
   8 -10   6        2.09      -20.55     15.77 o 
   9 -10   6       29.34       26.11     18.60 o 
 -10  -9   6      118.96      114.20     21.55 o 
  -9  -9   6       31.96       41.93     18.03 o 
  -8  -9   6       19.88       54.14     22.02 o 
  -7  -9   6      191.67      240.62     24.88 o 
  -6  -9   6      404.83      379.84     22.50 o 
  -5  -9   6      155.95      158.15     17.32 o 
  -4  -9   6        0.93        6.95     10.44 o 
  -3  -9   6       52.32       61.62     17.04 o 
  -2  -9   6      138.95      107.05     12.62 o 
  -1  -9   6      150.02      126.97     12.72 o 
   0  -9   6      267.85      307.75     19.07 o 
   1  -9   6      766.12      656.16     29.28 o 
   2  -9   6        0.61      -14.89     10.79 o 
   3  -9   6      351.55      308.96     30.75 o 
   4  -9   6      203.87      233.90     25.95 o 
   5  -9   6       47.40       54.30     21.01 o 
   6  -9   6       15.11       17.08     19.14 o 
   7  -9   6        1.03        4.51     20.26 o 
   8  -9   6      145.51      128.92     21.21 o 
   9  -9   6      164.10      165.66     26.36 o 
 -11  -8   6       13.68       13.88     16.34 o 
 -10  -8   6       11.52       13.07     15.69 o 
  -9  -8   6      176.98      169.78     23.00 o 
  -8  -8   6      241.72      251.27     25.60 o 
  -7  -8   6       20.80       25.16     11.18 o 
  -6  -8   6     1269.23     1100.77     57.14 o 
  -5  -8   6      469.16      414.57     30.36 o 
  -4  -8   6      116.11      142.20     14.68 o 
  -3  -8   6      286.48      297.61     16.70 o 
  -2  -8   6       73.29       43.73     11.01 o 
  -1  -8   6        8.12       11.92     10.80 o 
   0  -8   6      363.20      320.83     18.70 o 
   1  -8   6        0.55       -3.92     10.50 o 
   2  -8   6       53.45       21.32     11.71 o 
   3  -8   6       14.71       18.85     12.14 o 
   4  -8   6      131.72      129.74     20.43 o 
   5  -8   6      278.02      254.90     25.88 o 
   6  -8   6      242.65      186.66     23.12 o 
   7  -8   6      133.58      155.92     28.12 o 
   8  -8   6        9.04       10.27     17.59 o 
   9  -8   6        1.72       13.93     15.57 o 
  10  -8   6       96.10       92.62     35.44 o 
 -12  -7   6       19.75       25.59     20.32 o 
 -11  -7   6       14.65       18.02     19.44 o 
 -10  -7   6       33.42        6.76     17.15 o 
  -9  -7   6      451.33      395.88     28.60 o 
  -8  -7   6      140.43       85.79     25.88 o 
  -7  -7   6      221.43      196.32     25.40 o 
  -6  -7   6      258.48      233.29     26.35 o 
  -5  -7   6       38.09       42.07     11.24 o 
  -4  -7   6      242.38      223.93     16.44 o 
  -3  -7   6     2406.00     2300.32     73.16 o 
  -2  -7   6      183.60      178.23     13.54 o 
  -1  -7   6        0.27       14.85      6.88 o 
   0  -7   6       31.83       27.05      8.27 o 
   1  -7   6     1844.08     1711.85     48.28 o 
   2  -7   6     1274.57     1106.54     32.92 o 
   3  -7   6       28.06       28.07     12.94 o 
   4  -7   6      333.30      299.57     26.00 o 
   5  -7   6       97.65      101.93     22.11 o 
   6  -7   6        3.33      -10.40     24.98 o 
   7  -7   6       69.98       77.23     26.70 o 
   8  -7   6        2.81       -1.58     15.34 o 
   9  -7   6       10.59       22.12     15.56 o 
  10  -7   6       17.46       39.76     23.84 o 
  11  -7   6       46.05       53.61     31.64 o 
 -12  -6   6      344.12      363.36     38.52 o 
 -11  -6   6       15.01       29.83     18.45 o 
 -10  -6   6        4.63       34.72     18.01 o 
  -9  -6   6       92.10      114.28     20.91 o 
  -8  -6   6       35.67       18.97     15.29 o 
  -7  -6   6     7886.67     6698.54    151.79 o 
  -6  -6   6      749.34      624.06     35.29 o 
  -5  -6   6      780.57      692.74     26.97 o 
  -4  -6   6     1265.67     1129.17     31.53 o 
  -3  -6   6       12.48       23.98      8.42 o 
  -2  -6   6      328.86      321.12     14.55 o 
  -1  -6   6      107.38      103.56      9.44 o 
   0  -6   6        2.33       -3.92      5.46 o 
   1  -6   6      299.64      316.44     16.17 o 
   2  -6   6       31.88       15.66      7.70 o 
   3  -6   6      299.00      274.79     18.82 o 
   4  -6   6       60.73       62.65     20.01 o 
   5  -6   6      975.04      961.07     52.56 o 
   6  -6   6      670.37      637.59     33.35 o 
   7  -6   6      237.19      231.85     25.86 o 
   8  -6   6      244.40      290.03     44.34 o 
   9  -6   6       83.12      178.95     59.91 o 
  10  -6   6       66.05       30.10     27.70 o 
  11  -6   6       52.85       12.37     31.17 o 
 -12  -5   6       86.44       53.54     20.08 o 
 -11  -5   6       10.01       19.17     17.03 o 
 -10  -5   6        0.91       -0.12     19.12 o 
  -9  -5   6        0.44       17.35     15.57 o 
  -8  -5   6        2.10      -22.17     16.86 o 
  -7  -5   6     1154.61     1114.40     55.07 o 
  -6  -5   6      101.79      152.03     32.51 o 
  -5  -5   6        7.57       -1.32     11.29 o 
  -4  -5   6        1.22       -4.27      7.43 o 
  -3  -5   6        0.01        7.29      6.56 o 
  -2  -5   6      280.21      233.46     12.43 o 
  -1  -5   6     2586.71     2532.40     52.22 o 
   0  -5   6      385.54      361.72     14.57 o 
   1  -5   6       28.66       28.06      7.55 o 
   2  -5   6       46.17       16.42      8.72 o 
   3  -5   6     1540.11     1542.95     43.79 o 
   4  -5   6      368.50      378.87     19.96 o 
   5  -5   6        6.82       10.49     10.45 o 
   6  -5   6      219.98      228.74     22.91 o 
   7  -5   6        1.83       11.82      9.69 o 
   8  -5   6       25.86       16.71     12.72 o 
   9  -5   6      131.08      115.32     32.16 o 
  10  -5   6      172.14      167.95     30.33 o 
  11  -5   6      110.44       54.15     30.58 o 
  12  -5   6       57.41       87.16     28.31 o 
 -13  -4   6       16.66       44.89     20.38 o 
 -12  -4   6       57.72       78.65     20.75 o 
 -11  -4   6       50.66       98.50     20.53 o 
 -10  -4   6        5.99       -6.18     15.41 o 
  -9  -4   6       40.01       34.31     16.22 o 
  -8  -4   6      177.81      204.12     20.50 o 
  -7  -4   6       23.13        8.33     14.78 o 
  -6  -4   6      558.08      493.76     24.49 o 
  -5  -4   6      120.39      126.49     14.61 o 
  -4  -4   6      326.24      312.00     15.41 o 
  -3  -4   6     1269.81     1216.30     25.41 o 
  -2  -4   6     1286.73     1155.48     24.20 o 
  -1  -4   6      132.86      127.42     10.15 o 
   0  -4   6        5.70        6.13      4.86 o 
   1  -4   6       23.86       22.69      5.66 o 
   2  -4   6     1139.18     1084.33     27.22 o 
   3  -4   6      952.58      991.88     28.68 o 
   4  -4   6      708.59      653.27     22.93 o 
   5  -4   6      710.84      757.63     27.90 o 
   6  -4   6       70.60       51.89     11.05 o 
   7  -4   6     1461.95     1484.86     36.07 o 
   8  -4   6       39.03       44.18     17.32 o 
   9  -4   6       55.28       78.16     17.22 o 
  10  -4   6       52.94       53.84     29.65 o 
  11  -4   6      490.30      474.88     44.12 o 
  12  -4   6       31.26      -49.28     39.26 o 
 -13  -3   6       91.44      178.08     33.07 o 
 -12  -3   6        0.09        2.71     19.30 o 
 -11  -3   6      164.06      154.78     26.01 o 
 -10  -3   6      252.05      273.56     37.69 o 
  -9  -3   6        3.60        6.24     13.27 o 
  -8  -3   6      232.80      208.71     20.55 o 
  -7  -3   6       55.49       42.64     13.64 o 
  -6  -3   6      412.32      343.48     25.56 o 
  -5  -3   6       40.23       42.56      9.74 o 
  -4  -3   6       48.80       62.69      9.55 o 
  -3  -3   6      206.16      189.57     10.01 o 
  -2  -3   6     4276.24     4510.19     69.59 o 
  -1  -3   6     3665.03     3572.90     53.61 o 
   0  -3   6      825.33      778.34     16.70 o 
   1  -3   6     6451.19     5822.31     91.66 o 
   2  -3   6      372.16      477.20     17.18 o 
   3  -3   6      430.16      405.78     17.31 o 
   4  -3   6     2474.77     2727.16     46.74 o 
   5  -3   6       88.35       95.13      9.40 o 
   6  -3   6       18.80       16.70      8.03 o 
   7  -3   6        0.27        0.36      6.65 o 
   8  -3   6      604.38      552.42     24.31 o 
   9  -3   6      123.38      121.94     14.34 o 
  10  -3   6        0.04       -2.96     19.03 o 
  11  -3   6       85.77       88.40     23.74 o 
  12  -3   6      372.99      265.44     61.56 o 
  13  -3   6        0.91        7.60     41.69 o 
 -13  -2   6      129.66      161.19     28.34 o 
 -12  -2   6       79.19      126.86     28.85 o 
 -11  -2   6       29.52       34.71     19.43 o 
 -10  -2   6        0.87       19.09     19.66 o 
  -9  -2   6      710.49      626.40     32.35 o 
  -8  -2   6     5889.65     5758.58    118.92 o 
  -7  -2   6     2153.63     1942.55     49.78 o 
  -6  -2   6       11.64       -6.69     12.08 o 
  -5  -2   6       16.53        4.15      8.05 o 
  -4  -2   6        7.20       -8.44      6.46 o 
  -3  -2   6      430.18      294.42     21.98 o 
  -2  -2   6     5038.82     4906.18     74.57 o 
  -1  -2   6      248.91      244.31     10.51 o 
   0  -2   6     2114.29     2029.77     36.99 o 
   1  -2   6      334.98      347.55     21.30 o 
   2  -2   6      435.18      478.82     15.86 o 
   3  -2   6      857.35      882.03     17.29 o 
   4  -2   6     1094.43     1356.83     25.07 o 
   5  -2   6      101.34      150.21     10.00 o 
   6  -2   6       22.54       36.89      8.34 o 
   7  -2   6      136.48      134.10     11.87 o 
   8  -2   6     5720.23     5939.90    132.93 o 
   9  -2   6       81.89       59.49     17.37 o 
  10  -2   6      517.03      577.07     40.16 o 
  11  -2   6      235.48      316.93     34.95 o 
  12  -2   6        0.44       32.52     45.15 o 
  13  -2   6       58.06       14.89     44.93 o 
 -13  -1   6        0.79       27.81     27.69 o 
 -12  -1   6      386.38      452.12     51.66 o 
 -11  -1   6       46.20       43.11     19.30 o 
 -10  -1   6       17.00       30.49     17.92 o 
  -9  -1   6      480.19      485.46     28.95 o 
  -8  -1   6      164.66      148.24     21.08 o 
  -7  -1   6      383.56      356.73     16.30 o 
  -6  -1   6      138.65      115.98     14.20 o 
  -5  -1   6       47.63       47.35      9.10 o 
  -4  -1   6      254.34      301.33     14.04 o 
  -3  -1   6        0.12        3.12      6.18 o 
  -2  -1   6       35.13       92.59     10.04 o 
  -1  -1   6     3957.38     3574.52     55.61 o 
   0  -1   6      403.81      324.22     11.87 o 
   1  -1   6      492.25      582.93     17.59 o 
   2  -1   6        0.27        4.82      3.35 o 
   3  -1   6       29.78       21.46      4.46 o 
   4  -1   6      316.96      552.27     12.91 o 
   5  -1   6      217.16      241.76      9.67 o 
   6  -1   6       97.83       93.91      7.60 o 
   7  -1   6      309.83      353.05     15.68 o 
   8  -1   6      714.73      671.29     26.93 o 
   9  -1   6       39.77       56.53     12.05 o 
  10  -1   6      354.74      380.29     26.91 o 
  11  -1   6       84.20       72.90     44.07 o 
  12  -1   6      374.94      351.03     66.19 o 
  13  -1   6        8.31        6.81     44.69 o 
 -13   0   6       78.92      132.36     29.68 o 
 -12   0   6        0.06       22.82     20.02 o 
 -11   0   6        6.24       21.74     17.63 o 
 -10   0   6      303.10      357.46     30.88 o 
  -9   0   6      556.29      511.09     29.22 o 
  -8   0   6     3219.07     3123.55     99.87 o 
  -7   0   6      752.01      779.66     22.89 o 
  -6   0   6      161.45      163.24     10.60 o 
  -5   0   6      762.04      799.18     23.90 o 
  -4   0   6      374.59      293.97     11.54 o 
  -3   0   6      110.21       84.03      6.55 o 
  -2   0   6      612.65      778.45     22.61 o 
  -1   0   6     2599.07     2777.89     38.81 o 
   0   0   6       71.64      135.94      5.67 o 
   1   0   6      277.59      332.47      8.67 o 
   2   0   6       94.20       96.06      5.38 o 
   3   0   6       76.28      123.37      6.25 o 
   4   0   6     6585.50     7675.73    110.89 o 
   5   0   6      753.79      856.30     18.01 o 
   6   0   6     3241.57     3372.25     54.31 o 
   7   0   6     1211.40     1256.64     31.89 o 
   8   0   6      732.49      662.18     26.18 o 
   9   0   6     4483.91     4871.96    127.72 o 
  10   0   6      158.89      159.51     29.37 o 
  11   0   6       14.65        8.62     21.27 o 
  12   0   6      103.22       59.05     45.86 o 
  13   0   6        0.52       35.03     45.56 o 
  14   0   6       29.38       63.76     53.86 o 
 -13   1   6       30.18       53.00     28.57 o 
 -12   1   6        3.52       42.47     39.44 o 
 -11   1   6      256.86      270.93     33.29 o 
 -10   1   6      169.71      207.66     31.51 o 
  -9   1   6      140.25      140.53     28.20 o 
  -8   1   6     1153.23     1270.62     63.08 o 
  -7   1   6      772.45      744.84     24.29 o 
  -6   1   6      147.96      190.70     10.97 o 
  -5   1   6        2.55        4.85      4.59 o 
  -4   1   6      537.07      528.34     13.94 o 
  -3   1   6     5015.99     5680.41     83.90 o 
  -2   1   6      939.34     1021.38     17.70 o 
  -1   1   6     2434.75     2388.24     34.87 o 
   0   1   6      497.80      523.42     10.90 o 
   1   1   6      847.39     1010.59     20.46 o 
   2   1   6     1279.24     1380.19     22.10 o 
   3   1   6       28.29       96.29      6.20 o 
   4   1   6        8.10       31.67      6.81 o 
   5   1   6       59.57       73.57      4.97 o 
   6   1   6        0.04        6.91      4.00 o 
   7   1   6      548.19      553.07     27.80 o 
   8   1   6      924.07     1007.37     36.44 o 
   9   1   6      203.55      162.58     22.16 o 
  10   1   6     1445.57     1556.12     73.85 o 
  11   1   6       25.70       13.08     22.17 o 
  12   1   6       33.68       -6.61     25.77 o 
  13   1   6      522.49      531.98     81.84 o 
  14   1   6       46.42        3.92     48.19 o 
 -13   2   6      287.50      274.61     48.66 o 
 -12   2   6        0.40       -7.12     21.70 o 
 -11   2   6       39.78       41.55     20.15 o 
 -10   2   6       49.75       41.82     31.12 o 
  -9   2   6      200.21      205.64     27.28 o 
  -8   2   6     1019.45     1063.37     38.08 o 
  -7   2   6     2197.45     2160.21     45.23 o 
  -6   2   6      309.06      249.73     10.67 o 
  -5   2   6     2164.40     2080.39     33.44 o 
  -4   2   6      199.06      203.14     12.48 o 
  -3   2   6      927.67      788.09     14.60 o 
  -2   2   6     1957.12     1999.29     29.61 o 
  -1   2   6      100.00       94.82      5.44 o 
   0   2   6        1.61       -1.05      3.26 o 
   1   2   6     1596.21     1563.51     26.53 o 
   2   2   6      775.12      655.27     16.53 o 
   3   2   6      474.85      470.52     17.74 o 
   4   2   6      668.01      792.66     34.09 o 
   5   2   6      971.63      973.81     25.05 o 
   6   2   6       25.51       30.19      6.64 o 
   7   2   6      426.20      357.60     20.08 o 
   8   2   6     6862.70     7462.18    136.16 o 
   9   2   6     1270.67     1125.65     77.48 o 
  10   2   6     4370.66     4522.11    229.43 o 
  11   2   6      139.32       90.95     31.16 o 
  12   2   6       24.80       14.99     26.13 o 
  13   2   6      246.06      197.87     38.23 o 
  14   2   6        2.38      107.97     51.85 o 
 -13   3   6       75.85       81.08     31.78 o 
 -12   3   6      767.20      681.69     60.21 o 
 -11   3   6        1.00       28.16     22.90 o 
 -10   3   6      154.32      239.89     45.93 o 
  -9   3   6      473.03      440.63     30.84 o 
  -8   3   6        8.40       -0.74      8.87 o 
  -7   3   6       87.59       92.75      9.43 o 
  -6   3   6      123.97      133.51      8.83 o 
  -5   3   6       14.58        8.51      4.43 o 
  -4   3   6      118.84      120.16      6.64 o 
  -3   3   6      243.50      271.21      8.31 o 
  -2   3   6      634.01      818.29     18.63 o 
  -1   3   6      159.36      182.89      6.65 o 
   0   3   6     1088.31      925.61     17.94 o 
   1   3   6     2507.04     2418.93     38.30 o 
   2   3   6      498.59      409.93     35.66 o 
   3   3   6     2814.39     2919.70     58.75 o 
   4   3   6     5120.45     6045.36    204.28 o 
   5   3   6      951.31      932.23     35.96 o 
   6   3   6     1135.59     1190.00     30.12 o 
   7   3   6        2.44       -6.14     10.74 o 
   8   3   6     1365.08     1349.60     44.90 o 
   9   3   6      153.90      192.00     30.96 o 
  10   3   6      505.81      524.30     46.46 o 
  11   3   6      249.98      233.01     35.63 o 
  12   3   6      565.63      486.08    120.81 o 
  13   3   6        8.21       64.55     36.44 o 
  14   3   6      240.66      294.72     44.19 o 
 -13   4   6       44.47       64.79     33.87 o 
 -12   4   6      188.09      177.56     39.40 o 
 -11   4   6        6.73       16.85     22.97 o 
 -10   4   6       22.22       -6.78     18.59 o 
  -9   4   6       55.50       70.09     20.82 o 
  -8   4   6     1030.66     1082.49     32.99 o 
  -7   4   6       28.66       23.21      8.08 o 
  -6   4   6     3286.14     3298.02     49.02 o 
  -5   4   6     1607.00     1617.62     25.35 o 
  -4   4   6      118.30      166.27      7.26 o 
  -3   4   6     2691.70     2878.78     40.38 o 
  -2   4   6      354.69      391.34     12.26 o 
  -1   4   6       70.30       72.90      4.99 o 
   0   4   6      493.57      476.72     11.13 o 
   1   4   6     1911.14     1631.69     37.69 o 
   2   4   6      112.87      135.46     15.15 o 
   3   4   6      430.60      405.13     34.93 o 
   4   4   6     1727.34     1786.26     47.55 o 
   5   4   6      571.41      535.15     21.51 o 
   6   4   6     3626.24     3528.32    100.86 o 
   7   4   6      394.89      445.11     24.53 o 
   8   4   6      590.70      534.66     29.91 o 
   9   4   6     3853.41     4039.13    104.34 o 
  10   4   6      731.54      757.65     64.76 o 
  11   4   6      146.82       86.35     30.58 o 
  12   4   6      181.07      176.59     37.72 o 
  13   4   6       50.68       14.45     20.57 o 
  14   4   6      165.38      133.86     35.04 o 
 -12   5   6      126.65      121.73     37.01 o 
 -11   5   6       93.99      107.39     34.54 o 
 -10   5   6       65.57       42.84     24.82 o 
  -9   5   6      129.31      182.43     36.17 o 
  -8   5   6      240.66      269.95     19.41 o 
  -7   5   6      444.37      466.83     18.57 o 
  -6   5   6      651.46      694.21     17.71 o 
  -5   5   6      242.76      254.69     10.82 o 
  -4   5   6       11.50       10.73      5.47 o 
  -3   5   6      336.94      382.42     12.13 o 
  -2   5   6       44.47       36.88      5.11 o 
  -1   5   6     1240.07     1318.86     23.38 o 
   0   5   6      107.29      123.02      6.38 o 
   1   5   6       23.79       15.21      4.00 o 
   2   5   6       82.72       44.47      4.52 o 
   3   5   6     1195.60     1039.29     23.97 o 
   4   5   6       29.43       44.21     11.85 o 
   5   5   6      197.80      154.04     12.75 o 
   6   5   6       13.14       13.78      8.36 o 
   7   5   6       49.81       59.05     10.78 o 
   8   5   6     1048.73      868.91     33.80 o 
   9   5   6      315.41      367.34     24.79 o 
  10   5   6      495.16      500.57     45.84 o 
  11   5   6        2.12       -5.09     30.90 o 
  12   5   6        3.30        8.16     40.73 o 
  13   5   6      801.31      817.43     64.20 o 
  14   5   6        7.13       22.79     35.59 o 
 -12   6   6      183.29      192.26     42.09 o 
 -11   6   6       95.12      106.76     34.10 o 
 -10   6   6        9.90       24.41     22.41 o 
  -9   6   6       12.43        0.79     19.44 o 
  -8   6   6      539.99      495.52     24.50 o 
  -7   6   6      930.14     1013.14     32.30 o 
  -6   6   6      142.45      152.67     13.08 o 
  -5   6   6      146.41      149.61     17.71 o 
  -4   6   6       19.99       25.29      6.15 o 
  -3   6   6       51.58       61.16      6.58 o 
  -2   6   6      199.60      224.88      9.25 o 
  -1   6   6      143.62      165.23     11.41 o 
   0   6   6      210.66      243.26     12.77 o 
   1   6   6      427.06      361.70      9.82 o 
   2   6   6      254.53      271.54      8.87 o 
   3   6   6      315.40      332.36     16.55 o 
   4   6   6       94.61       88.09      9.67 o 
   5   6   6       11.09       20.80      6.38 o 
   6   6   6       48.44       55.01      8.81 o 
   7   6   6        4.60       14.55      6.66 o 
   8   6   6       58.95       81.91     15.04 o 
   9   6   6     6615.93     6476.37    367.44 o 
  10   6   6     2023.77     1949.31     69.92 o 
  11   6   6        1.42       39.77     24.31 o 
  12   6   6        8.56      -17.41     23.80 o 
  13   6   6       21.16       -4.05     29.83 o 
  14   6   6      142.26      182.17     33.77 o 
 -12   7   6        3.21       31.68     27.15 o 
 -11   7   6       51.30       70.59     32.33 o 
 -10   7   6        0.70        2.91     20.25 o 
  -9   7   6      149.65      219.95     70.36 o 
  -8   7   6       70.26       66.77     14.51 o 
  -7   7   6      935.75      954.23     29.44 o 
  -6   7   6      824.55      835.06     24.22 o 
  -5   7   6      247.10      220.30     12.53 o 
  -4   7   6      229.86      256.36     12.29 o 
  -3   7   6       26.74       17.18      5.67 o 
  -2   7   6        0.24        8.83      4.63 o 
  -1   7   6      352.15      279.08     10.37 o 
   0   7   6      460.46      382.68     10.57 o 
   1   7   6      666.84      771.43     17.94 o 
   2   7   6     1651.42     1558.64     31.10 o 
   3   7   6     2439.85     2300.93     35.80 o 
   4   7   6      478.34      440.70     10.73 o 
   5   7   6       60.47       54.65      9.00 o 
   6   7   6       38.05       30.80     11.60 o 
   7   7   6        0.02        5.05      6.60 o 
   8   7   6      186.63      171.64     16.99 o 
   9   7   6        1.47        6.05     11.38 o 
  10   7   6     1416.88     1321.61     82.84 o 
  11   7   6       54.49       52.65     42.10 o 
  12   7   6      108.73      118.99     33.42 o 
  13   7   6       21.87       30.49     28.73 o 
 -11   8   6        2.34       20.12     26.57 o 
 -10   8   6       48.05       52.14     27.90 o 
  -9   8   6        2.96       29.61     30.07 o 
  -8   8   6       66.96       68.79     13.00 o 
  -7   8   6      377.00      372.18     21.32 o 
  -6   8   6     2110.24     2172.30     45.13 o 
  -5   8   6      989.11      977.98     27.31 o 
  -4   8   6       18.97       17.41      7.02 o 
  -3   8   6      527.71      491.36     16.43 o 
  -2   8   6       92.74       88.19      8.01 o 
  -1   8   6      866.16      878.73     25.30 o 
   0   8   6       65.72       66.80      6.10 o 
   1   8   6        4.51        8.12      3.74 o 
   2   8   6        0.61        6.83      3.34 o 
   3   8   6       32.65       26.26      5.60 o 
   4   8   6       31.93       40.82      8.14 o 
   5   8   6      208.17      188.80      8.19 o 
   6   8   6        3.41        6.04      7.12 o 
   7   8   6      118.66       98.78     10.09 o 
   8   8   6       83.09       92.96     29.94 o 
   9   8   6       81.74       89.89     27.26 o 
  10   8   6       52.05       60.33     16.35 o 
  11   8   6        0.46       41.70     29.18 o 
  12   8   6       11.74        8.08     17.09 o 
  13   8   6       16.47       64.88     33.00 o 
 -11   9   6       28.94       27.55     28.60 o 
 -10   9   6       55.44       56.85     30.03 o 
  -9   9   6      196.92      173.90     35.17 o 
  -8   9   6      353.45      403.95     25.76 o 
  -7   9   6      725.64      719.95     48.19 o 
  -6   9   6      664.53      627.70     22.13 o 
  -5   9   6       44.52       32.01      9.51 o 
  -4   9   6      107.52       97.55     10.04 o 
  -3   9   6      122.01      111.95     10.14 o 
  -2   9   6       18.94        3.78      6.59 o 
  -1   9   6       54.62       37.91      6.67 o 
   0   9   6       75.69       59.13      9.40 o 
   1   9   6      385.86      375.49     11.16 o 
   2   9   6     2168.15     2136.25     42.46 o 
   3   9   6       48.94       92.26      9.05 o 
   4   9   6       68.34       90.33     10.01 o 
   5   9   6      753.41      771.83     27.82 o 
   6   9   6        0.54        2.71      8.47 o 
   7   9   6        7.63       -5.90     11.95 o 
   8   9   6       65.11       91.84     28.83 o 
   9   9   6       45.76       44.23     26.92 o 
  10   9   6      260.87      263.84     40.03 o 
  11   9   6       58.61       44.39     31.63 o 
  12   9   6       12.09        2.43     30.51 o 
  13   9   6      154.09      215.08     45.17 o 
 -10  10   6        1.69      -14.72     21.92 o 
  -9  10   6        8.93        5.94     14.73 o 
  -8  10   6      430.91      401.65     31.23 o 
  -7  10   6      173.43      153.26     17.23 o 
  -6  10   6      124.27       87.90     13.18 o 
  -5  10   6     1427.61     1387.63     51.28 o 
  -4  10   6     1252.39     1296.95     36.80 o 
  -3  10   6       84.37       60.89      9.65 o 
  -2  10   6        0.11        2.99      6.32 o 
  -1  10   6      334.51      350.79     14.00 o 
   0  10   6      125.98      126.95      9.51 o 
   1  10   6       18.71       25.46      5.43 o 
   2  10   6        4.78       -3.48      7.05 o 
   3  10   6      872.06      846.24     28.49 o 
   4  10   6        8.76        8.44      7.11 o 
   5  10   6     1171.70     1216.72     37.69 o 
   6  10   6      147.54      131.40     18.75 o 
   7  10   6       31.63       14.08      8.59 o 
   8  10   6     2386.46     2628.27    190.87 o 
   9  10   6      720.70      809.74     58.31 o 
  10  10   6        0.55       20.94     29.19 o 
  11  10   6       22.39       17.56     28.29 o 
  12  10   6        8.12       18.78     30.45 o 
  -9  11   6       33.66       16.84     17.17 o 
  -8  11   6       41.38       50.56     18.17 o 
  -7  11   6        6.10       21.38     14.97 o 
  -6  11   6        0.11        9.69      9.89 o 
  -5  11   6       12.21       21.07     10.85 o 
  -4  11   6        2.14        6.65     13.72 o 
  -3  11   6       10.56       12.19      7.42 o 
  -2  11   6       15.15       13.55      7.52 o 
  -1  11   6      243.14      221.52     13.60 o 
   0  11   6      130.70      109.53      9.41 o 
   1  11   6      230.40      264.79     16.55 o 
   2  11   6       84.86       76.90     11.46 o 
   3  11   6      805.88      949.64     27.92 o 
   4  11   6     1163.02     1105.91     37.76 o 
   5  11   6       16.89       21.06     22.75 o 
   6  11   6       88.94      109.95     18.62 o 
   7  11   6      228.94      268.19     39.16 o 
   8  11   6        0.92       -6.02     10.11 o 
   9  11   6      110.20       90.42     33.70 o 
  10  11   6      111.64      143.28     39.41 o 
  11  11   6       29.47      111.70     39.07 o 
  12  11   6       41.22       73.23     36.05 o 
  -9  12   6       15.10       46.21     19.89 o 
  -8  12   6       16.54       11.58     16.37 o 
  -7  12   6      254.84      241.81     26.79 o 
  -6  12   6      260.81      232.09     26.08 o 
  -5  12   6       11.22       35.04     13.35 o 
  -4  12   6      593.17      588.80     25.29 o 
  -3  12   6      210.18      200.75     15.47 o 
  -2  12   6       16.76       10.99     14.95 o 
  -1  12   6        2.86        2.15     10.77 o 
   0  12   6      262.65      253.07     17.78 o 
   1  12   6        8.09       10.60      9.81 o 
   2  12   6        2.22       -0.40     12.71 o 
   3  12   6       25.23       39.74     20.52 o 
   4  12   6      190.03      204.72     15.67 o 
   5  12   6       20.53       26.53     15.02 o 
   6  12   6      109.00      103.72     19.96 o 
   7  12   6       35.71       59.69     30.02 o 
   8  12   6        2.81        3.37     12.23 o 
   9  12   6        2.21       24.99     12.39 o 
  10  12   6      482.25      542.68     59.18 o 
  11  12   6       22.32       26.18     36.98 o 
  -8  13   6       49.88       79.25     21.40 o 
  -7  13   6        0.36       18.81     17.55 o 
  -6  13   6        0.30       12.52     15.04 o 
  -5  13   6        0.96      -12.64     13.10 o 
  -4  13   6        4.14       11.83     12.88 o 
  -3  13   6        0.01        1.41     21.21 o 
  -2  13   6        0.02       15.05     12.85 o 
  -1  13   6        0.00        6.27     11.44 o 
   0  13   6       32.82       50.02      8.96 o 
   1  13   6      184.89      231.97     21.03 o 
   2  13   6       72.89       75.64     14.02 o 
   3  13   6       29.92       46.58     21.37 o 
   4  13   6      427.68      487.19     30.19 o 
   5  13   6      435.90      521.54     32.28 o 
   6  13   6       39.15       24.30     27.15 o 
   7  13   6        0.14       40.04     28.90 o 
   8  13   6       42.57       40.24     31.77 o 
   9  13   6       14.86       27.48     27.14 o 
  10  13   6       12.39        6.01     13.82 o 
  11  13   6       83.79      135.91     42.99 o 
  -7  14   6        0.15        3.99     16.76 o 
  -6  14   6      123.56       92.94     20.54 o 
  -5  14   6       21.03       22.99     17.37 o 
  -4  14   6       12.11        8.72     13.44 o 
  -3  14   6        0.91        1.07     22.38 o 
  -2  14   6        1.26       -9.59     20.42 o 
  -1  14   6       88.44      121.40     29.86 o 
   0  14   6        0.30      -10.04     12.66 o 
   1  14   6       85.26      147.82     18.96 o 
   2  14   6       94.92      135.86     19.04 o 
   3  14   6      129.65       90.90     24.26 o 
   4  14   6       19.67       -1.85     19.44 o 
   5  14   6       57.00       79.17     19.62 o 
   6  14   6      189.88      283.37     56.20 o 
   7  14   6      130.57      198.99     39.74 o 
   8  14   6      185.13      177.22     40.92 o 
   9  14   6       57.57       41.12     37.90 o 
  10  14   6       37.75       29.14     16.50 o 
  -6  15   6       28.57       40.31     17.46 o 
  -5  15   6       13.36       21.53     15.94 o 
  -4  15   6       29.75       39.04     15.37 o 
  -3  15   6        6.81      -23.20     23.34 o 
  -2  15   6        0.01       -4.68     22.91 o 
  -1  15   6      136.55      246.53     41.48 o 
   0  15   6        1.83       -1.42     17.43 o 
   1  15   6      243.41      384.61     47.87 o 
   2  15   6      493.74      530.23     47.66 o 
   4  15   6        0.00       -4.64     20.09 o 
   5  15   6      120.83      118.07     52.83 o 
   6  15   6       20.90        5.24     28.87 o 
   7  15   6       45.51       34.24     49.60 o 
   8  15   6        3.58       50.47     34.11 o 
   9  15   6       44.14       33.89     27.33 o 
  -4  16   6      161.01      190.14     25.13 o 
  -3  16   6        6.92       16.68     26.90 o 
  -2  16   6       71.76       91.51     31.51 o 
  -1  16   6      196.91      203.56     40.19 o 
   0  16   6       62.73       36.92     26.79 o 
   1  16   6        0.23       31.37     24.72 o 
   2  16   6        2.33       16.00     21.66 o 
   5  16   6        0.02      -22.29     42.11 o 
   6  16   6        1.19       35.32     47.93 o 
   7  16   6       36.25       75.01     33.58 o 
  -2  17   6        0.06       -0.53     28.16 o 
  -1  17   6        3.81       24.19     27.34 o 
   0  17   6       61.74       91.74     74.92 o 
   1  17   6       19.65       44.75     28.73 o 
  -2 -14   7       27.06       69.95     33.25 o 
  -1 -14   7        1.31       19.00     18.23 o 
   0 -14   7        1.18       22.03     23.40 o 
  -5 -13   7       17.93       12.19     16.91 o 
  -4 -13   7       75.33       90.05     21.49 o 
  -3 -13   7       11.34       -8.21     16.27 o 
  -2 -13   7        1.82       18.24     16.13 o 
  -1 -13   7       13.45       37.50     18.22 o 
   0 -13   7       23.82       36.22     20.80 o 
   1 -13   7        2.15       16.15     27.69 o 
   2 -13   7       14.20       74.53     25.07 o 
   3 -13   7      116.16      130.69     29.80 o 
   4 -13   7       21.96        9.49     27.08 o 
  -7 -12   7      181.90      227.76     28.83 o 
  -6 -12   7       12.25       45.41     28.26 o 
  -5 -12   7       13.24       29.49     14.47 o 
  -4 -12   7      164.87      214.86     25.20 o 
  -3 -12   7        3.50       23.13     22.52 o 
  -2 -12   7       10.22       12.85     16.12 o 
  -1 -12   7       15.28       25.44     16.34 o 
   0 -12   7       87.37      112.23     26.04 o 
   1 -12   7        8.45       48.10     23.04 o 
   2 -12   7      146.08      133.14     27.35 o 
   3 -12   7        3.88      -10.58     18.53 o 
   4 -12   7       96.41      123.21     38.60 o 
   5 -12   7        1.35       13.69     27.51 o 
  -8 -11   7       70.60      136.83     24.02 o 
  -7 -11   7        8.12       29.24     18.06 o 
  -6 -11   7       24.21       27.99     21.97 o 
  -5 -11   7       73.10       91.82     16.58 o 
  -4 -11   7       57.78       39.90     13.43 o 
  -3 -11   7       81.22       85.04     22.59 o 
  -2 -11   7       47.03       32.32     13.85 o 
  -1 -11   7        1.79       10.01     13.68 o 
   0 -11   7        1.76        1.79     16.75 o 
   1 -11   7        0.42        8.48     17.49 o 
   2 -11   7       48.27       31.62     20.74 o 
   3 -11   7       53.98       58.25     24.32 o 
   4 -11   7        0.48       30.46     28.17 o 
   5 -11   7        0.06        5.09     20.82 o 
   6 -11   7        2.74      -11.21     21.48 o 
   7 -11   7        0.04       10.60     25.32 o 
  -9 -10   7        0.04       -8.94     21.40 o 
  -8 -10   7       58.96       23.89     20.14 o 
  -7 -10   7       36.40       28.25     16.63 o 
  -6 -10   7      300.11      350.59     28.44 o 
  -5 -10   7      125.58      115.31     17.19 o 
  -4 -10   7       26.59       16.15     17.08 o 
  -3 -10   7       99.23       88.61     14.58 o 
  -2 -10   7        0.89      -10.83     11.18 o 
  -1 -10   7        2.01        6.27     11.69 o 
   0 -10   7      125.37      145.74     30.63 o 
   1 -10   7       70.62       69.73     20.72 o 
   2 -10   7       25.26       12.23     17.35 o 
   3 -10   7      239.27      230.33     31.79 o 
   4 -10   7      140.40      130.22     27.10 o 
   5 -10   7      138.43      153.78     45.97 o 
   6 -10   7        4.43       34.58     24.06 o 
   7 -10   7        5.43        4.17     21.40 o 
   8 -10   7        9.01       12.34     17.60 o 
 -10  -9   7      129.09       87.39     22.22 o 
  -9  -9   7       58.77       60.53     20.86 o 
  -8  -9   7      172.36       92.51     17.07 o 
  -7  -9   7      204.26      194.83     27.36 o 
  -6  -9   7       97.98      124.43     20.38 o 
  -5  -9   7       42.17       30.44     12.46 o 
  -4  -9   7       49.33       38.40     12.68 o 
  -3  -9   7       53.47       55.35     14.08 o 
  -2  -9   7       15.86       16.93     10.20 o 
  -1  -9   7       31.15       18.21      9.81 o 
   0  -9   7        8.07       13.15      9.97 o 
   1  -9   7      166.42      128.16     19.22 o 
   2  -9   7       77.35       80.61     17.37 o 
   3  -9   7        3.12       -1.67     15.98 o 
   4  -9   7      120.54      152.59     27.05 o 
   5  -9   7       70.47       73.46     24.30 o 
   6  -9   7       16.29       18.96     24.19 o 
   7  -9   7       44.32       33.61     21.50 o 
   8  -9   7       17.26       -0.48     16.01 o 
   9  -9   7       45.33       52.43     19.99 o 
 -11  -8   7      151.23      170.50     28.20 o 
 -10  -8   7        5.26        4.47     15.07 o 
  -9  -8   7       10.26       22.68     17.69 o 
  -8  -8   7       40.66       54.86     18.87 o 
  -7  -8   7      186.20       98.14     22.47 o 
  -6  -8   7       84.40       66.40     18.09 o 
  -5  -8   7        1.90       13.85     10.80 o 
  -4  -8   7      363.90      334.02     21.46 o 
  -3  -8   7      130.61      151.36     17.36 o 
  -2  -8   7        8.50       16.39      7.79 o 
  -1  -8   7      576.58      537.10     30.42 o 
   0  -8   7        6.39       19.70     10.38 o 
   1  -8   7       31.07       18.71     11.09 o 
   2  -8   7       89.13       92.90     15.13 o 
   3  -8   7       67.88       45.31     15.70 o 
   4  -8   7        1.66       13.94     11.78 o 
   5  -8   7      194.20      213.78     24.98 o 
   6  -8   7      217.61      242.09     32.95 o 
   7  -8   7      118.04       53.52     23.66 o 
   8  -8   7        3.33       -8.30     20.28 o 
   9  -8   7       22.61       20.11     25.44 o 
  10  -8   7       11.38       -0.90     25.49 o 
 -11  -7   7      260.14      234.07     28.53 o 
 -10  -7   7       94.49       83.58     21.48 o 
  -9  -7   7        8.87       22.30     13.30 o 
  -8  -7   7      112.22       91.40     19.18 o 
  -7  -7   7       12.28        6.81     15.25 o 
  -6  -7   7      429.36      366.69     24.85 o 
  -5  -7   7       36.59       32.32     12.19 o 
  -4  -7   7      242.07      198.98     16.52 o 
  -3  -7   7        1.24        5.19     20.35 o 
  -2  -7   7       12.57        0.76      8.95 o 
  -1  -7   7      830.36      754.80     35.68 o 
   0  -7   7     2256.69     2094.92     99.84 o 
   1  -7   7       12.29        5.60      8.76 o 
   2  -7   7     1640.35     1607.88     43.26 o 
   3  -7   7      927.09      876.65     38.94 o 
   4  -7   7       46.85       55.71     14.14 o 
   5  -7   7        0.75       15.85     13.26 o 
   6  -7   7        1.74        3.60     13.55 o 
   7  -7   7      107.72       84.74     18.97 o 
   8  -7   7      102.63      108.57     22.54 o 
   9  -7   7        8.57       48.59     22.30 o 
  10  -7   7       76.29       88.97     28.08 o 
 -12  -6   7       89.64       85.23     22.76 o 
 -11  -6   7      112.09       66.66     22.45 o 
 -10  -6   7      282.95      253.71     28.98 o 
  -9  -6   7      280.76      249.56     26.64 o 
  -8  -6   7     1622.12     1521.18     52.05 o 
  -7  -6   7      625.43      576.28     30.68 o 
  -6  -6   7      352.97      314.27     23.07 o 
  -5  -6   7      454.13      381.68     24.00 o 
  -4  -6   7       67.03       54.84     11.31 o 
  -3  -6   7     1082.13      979.53     39.30 o 
  -2  -6   7       31.80       17.69      8.32 o 
  -1  -6   7       25.86       24.19      7.97 o 
   0  -6   7      139.78      130.30     12.94 o 
   1  -6   7       28.35       28.94      9.18 o 
   2  -6   7       79.13       89.38     13.17 o 
   3  -6   7       87.36       71.94     12.87 o 
   4  -6   7      454.06      443.03     29.03 o 
   5  -6   7       64.03       52.44     15.02 o 
   6  -6   7       22.51       19.15     14.29 o 
   7  -6   7       71.54      111.59     22.64 o 
   8  -6   7        0.90       16.97     11.04 o 
   9  -6   7        4.47        3.07     19.13 o 
  10  -6   7        5.50        3.32     19.69 o 
  11  -6   7       48.37       44.80     24.78 o 
 -12  -5   7      336.00      366.79     33.98 o 
 -11  -5   7       71.39       85.79     21.98 o 
 -10  -5   7      338.02      280.00     28.73 o 
  -9  -5   7      119.66      112.53     20.69 o 
  -8  -5   7       20.36       24.34     16.29 o 
  -7  -5   7       91.59       82.39     15.75 o 
  -6  -5   7       10.13        3.82     11.87 o 
  -5  -5   7      466.86      418.95     22.33 o 
  -4  -5   7      595.50      607.00     21.54 o 
  -3  -5   7      962.52      863.35     32.93 o 
  -2  -5   7      405.97      390.86     15.78 o 
  -1  -5   7      192.36      184.54     13.16 o 
   0  -5   7       67.48       81.77      8.99 o 
   1  -5   7     2763.51     2455.48     56.46 o 
   2  -5   7       31.44       37.88      9.37 o 
   3  -5   7      302.83      270.32     18.12 o 
   4  -5   7      147.67      131.75     14.88 o 
   5  -5   7        1.74       -1.84     10.35 o 
   6  -5   7       63.13       71.71     16.20 o 
   7  -5   7       18.63       22.82     13.99 o 
   8  -5   7       60.96       48.88     12.87 o 
   9  -5   7      101.14      113.16     25.58 o 
  10  -5   7       86.27       88.27     26.09 o 
  11  -5   7      119.47      114.10     28.63 o 
  12  -5   7      134.57      111.05     52.98 o 
 -12  -4   7        3.53       39.55     20.04 o 
 -11  -4   7        0.00        7.94     17.57 o 
 -10  -4   7       84.64      118.28     21.48 o 
  -9  -4   7      897.92      818.37     36.77 o 
  -8  -4   7      776.12      679.96     32.51 o 
  -7  -4   7      184.12      202.62     19.97 o 
  -6  -4   7     1543.38     1427.31     40.94 o 
  -5  -4   7      994.68      917.82     30.94 o 
  -4  -4   7      222.20      182.70     18.38 o 
  -3  -4   7        2.11        7.95      6.84 o 
  -2  -4   7        4.83        5.37      6.37 o 
  -1  -4   7      105.99       88.89      9.11 o 
   0  -4   7        1.65       -5.79      7.15 o 
   1  -4   7      372.99      353.92     14.79 o 
   2  -4   7        9.28       18.18      6.11 o 
   3  -4   7        0.02        8.29      7.13 o 
   4  -4   7        3.97        4.61      8.21 o 
   5  -4   7      707.03      714.25     31.52 o 
   6  -4   7       47.48       60.09     12.39 o 
   7  -4   7      233.18      204.08     22.01 o 
   8  -4   7       10.03       27.39     38.64 o 
   9  -4   7       29.47       15.50     17.23 o 
  10  -4   7        0.06        8.63     18.12 o 
  11  -4   7        9.74       -1.88     20.44 o 
  12  -4   7       13.23       22.47     42.23 o 
 -12  -3   7       52.61       64.00     20.08 o 
 -11  -3   7       44.04       63.26     19.77 o 
 -10  -3   7        8.10       25.31     17.04 o 
  -9  -3   7      331.00      331.19     28.17 o 
  -8  -3   7      222.88      211.38     20.58 o 
  -7  -3   7      386.80      386.62     24.86 o 
  -6  -3   7      371.40      353.77     30.24 o 
  -5  -3   7      661.82      604.11     27.27 o 
  -4  -3   7        2.04        9.89      8.81 o 
  -3  -3   7     3370.28     3149.51     60.68 o 
  -2  -3   7       27.01       14.12      6.51 o 
  -1  -3   7      148.91       90.41      8.84 o 
   0  -3   7      125.53      135.26      9.67 o 
   1  -3   7      482.22      403.97     14.61 o 
   2  -3   7     1040.70     1035.39     24.68 o 
   3  -3   7       86.46       98.60     10.09 o 
   4  -3   7        0.10        7.20      6.40 o 
   5  -3   7       13.19       15.74      7.81 o 
   6  -3   7        9.27       11.16      8.01 o 
   7  -3   7       16.06       11.38      9.01 o 
   8  -3   7      170.96      180.64     16.24 o 
   9  -3   7        1.13      -23.25     15.08 o 
  10  -3   7      106.91       97.18     25.22 o 
  11  -3   7       39.54        7.72     45.73 o 
  12  -3   7      304.58      367.25     73.46 o 
 -13  -2   7      115.98      120.46     23.50 o 
 -12  -2   7      623.91      650.95     37.15 o 
 -11  -2   7       14.28        7.13     15.81 o 
 -10  -2   7      104.48       86.75     19.00 o 
  -9  -2   7      231.96      240.97     24.42 o 
  -8  -2   7       65.90       34.01     14.59 o 
  -7  -2   7    10945.76    10092.93    195.52 o 
  -6  -2   7      902.99      826.37     29.53 o 
  -5  -2   7      244.40      293.23     17.79 o 
  -4  -2   7     2629.67     2472.87     48.05 o 
  -3  -2   7       61.81       49.68      8.20 o 
  -2  -2   7      559.65      507.06     16.83 o 
  -1  -2   7      330.69      324.70     13.00 o 
   0  -2   7      101.98      170.23     17.20 o 
   1  -2   7      985.98     1006.86     21.31 o 
   2  -2   7      185.44      207.59      8.98 o 
   3  -2   7       74.35       77.70      6.44 o 
   4  -2   7        0.44        3.68      4.90 o 
   5  -2   7       32.04       34.01      6.70 o 
   6  -2   7      176.95      167.74     12.78 o 
   7  -2   7       18.22       15.12      6.69 o 
   8  -2   7      357.15      368.39     18.39 o 
   9  -2   7      425.20      434.55     35.04 o 
  10  -2   7      381.56      358.91     63.30 o 
  11  -2   7        0.78       54.38     43.00 o 
  12  -2   7       54.18       51.41     48.59 o 
  13  -2   7        6.79       -0.46     46.63 o 
 -13  -1   7      444.30      496.94     49.83 o 
 -12  -1   7       14.00       42.61     18.47 o 
 -11  -1   7        4.05       18.86     16.13 o 
 -10  -1   7       73.63       75.63     17.71 o 
  -9  -1   7      455.96      487.62     29.60 o 
  -8  -1   7        3.08        8.20     12.79 o 
  -7  -1   7      111.38      107.78     21.21 o 
  -6  -1   7       42.05       40.13     11.22 o 
  -5  -1   7     1131.07     1055.68     27.32 o 
  -4  -1   7      144.31      159.73     12.11 o 
  -3  -1   7      728.01      758.85     22.27 o 
  -2  -1   7       29.86       27.27      7.61 o 
  -1  -1   7     6249.00     6909.99     96.34 o 
   0  -1   7     1688.39     1614.24     26.01 o 
   1  -1   7      200.93      246.89     14.35 o 
   2  -1   7      169.49      190.22      9.59 o 
   3  -1   7     1458.54     1657.72     27.37 o 
   4  -1   7        4.71        6.60      4.46 o 
   5  -1   7       92.43      107.10      7.17 o 
   6  -1   7      125.21      131.89      9.78 o 
   7  -1   7      526.65      505.74     22.65 o 
   8  -1   7      398.78      409.42     24.83 o 
   9  -1   7        4.18       -4.66     11.75 o 
  10  -1   7      249.12      248.08     52.89 o 
  11  -1   7      122.28      114.12     50.13 o 
  12  -1   7        1.71       26.72     42.67 o 
  13  -1   7        0.25      -25.83     43.34 o 
 -13   0   7       21.89       70.74     26.56 o 
 -12   0   7      183.56      277.85     37.67 o 
 -11   0   7       11.01       21.00     16.34 o 
 -10   0   7      115.00      115.85     19.35 o 
  -9   0   7        7.42       20.57     13.51 o 
  -8   0   7      159.23      154.04     17.82 o 
  -7   0   7      203.81      253.53     15.38 o 
  -6   0   7      723.32      814.00     21.72 o 
  -5   0   7     1027.49      949.35     25.46 o 
  -4   0   7       61.71       32.39      6.67 o 
  -3   0   7     3089.93     3247.22     48.56 o 
  -2   0   7     2173.71     2386.41     35.21 o 
  -1   0   7        6.30       39.21      5.21 o 
   0   0   7      387.43      421.23     10.09 o 
   1   0   7      506.45      479.62     10.62 o 
   2   0   7     2754.58     3099.01     40.99 o 
   3   0   7     1649.55     1730.96     26.77 o 
   4   0   7      420.59      407.43     11.46 o 
   5   0   7      689.29      763.65     16.87 o 
   6   0   7      131.71      155.61      9.28 o 
   7   0   7     1093.91     1114.26     39.48 o 
   8   0   7       32.20       41.60     14.94 o 
   9   0   7      589.98      490.77     42.14 o 
  10   0   7      254.02      225.30     32.85 o 
  11   0   7      287.83      288.78     37.43 o 
  12   0   7        0.02       -7.30     40.27 o 
  13   0   7        5.48      -26.28     43.67 o 
 -13   1   7      412.30      483.44     63.57 o 
 -12   1   7        0.43       12.85     21.98 o 
 -11   1   7       23.31       16.34     19.72 o 
 -10   1   7       14.84       36.24     14.83 o 
  -9   1   7      635.12      604.04     29.16 o 
  -8   1   7      131.01      130.55     16.82 o 
  -7   1   7        3.29       21.14      9.26 o 
  -6   1   7       41.70       49.54      8.90 o 
  -5   1   7      294.71      345.40     13.69 o 
  -4   1   7      488.42      583.98     15.34 o 
  -3   1   7      676.49      764.37     16.22 o 
  -2   1   7     7737.83     8436.29    109.75 o 
  -1   1   7     3893.99     4351.17     58.87 o 
   0   1   7     3761.73     3534.93     50.78 o 
   1   1   7    15448.03    15928.05    210.70 o 
   2   1   7      801.52      959.46     33.13 o 
   3   1   7      953.44      830.75     15.09 o 
   4   1   7     3739.32     4096.92     65.47 o 
   5   1   7        0.40       18.42      4.35 o 
   6   1   7       58.70       81.19      6.88 o 
   7   1   7      323.17      312.61     13.10 o 
   8   1   7     2447.64     2370.10     94.51 o 
   9   1   7        5.38       16.65     41.54 o 
  10   1   7      213.30      227.75     51.16 o 
  11   1   7       27.42       31.91     24.57 o 
  12   1   7      224.61      221.82     36.52 o 
  13   1   7       21.50        6.23     43.67 o 
 -13   2   7        3.13       34.03     32.06 o 
 -12   2   7       40.45       40.33     26.95 o 
 -11   2   7       47.71       43.84     39.11 o 
 -10   2   7       44.56       29.84     22.05 o 
  -9   2   7      656.39      630.33     43.37 o 
  -8   2   7     5230.72     5241.32    108.62 o 
  -7   2   7     4691.62     4925.60     83.09 o 
  -6   2   7       15.14       16.53      7.22 o 
  -5   2   7       13.21        3.83      5.21 o 
  -4   2   7      860.52      915.80     16.93 o 
  -3   2   7       15.55       29.03      5.33 o 
  -2   2   7     3886.01     3951.73     56.72 o 
  -1   2   7      838.44      777.02     14.84 o 
   0   2   7      227.88      286.33     17.92 o 
   1   2   7      107.93      149.00      8.90 o 
   2   2   7      630.44      755.45     40.68 o 
   3   2   7     1501.00     1443.71     37.70 o 
   4   2   7      872.82      939.55     30.71 o 
   5   2   7      497.91      483.51     21.66 o 
   6   2   7      367.59      289.54     13.67 o 
   7   2   7     1078.58     1232.68     41.07 o 
   8   2   7     4781.29     5044.00    124.72 o 
   9   2   7        0.08        5.53     27.33 o 
  10   2   7        0.89       -1.67     22.21 o 
  11   2   7       10.42       12.69     18.39 o 
  12   2   7        0.04       18.20     26.83 o 
  13   2   7        5.37       20.63     27.57 o 
  14   2   7       75.72       97.14     56.73 o 
 -12   3   7      431.05      379.85     55.15 o 
 -11   3   7        3.82       17.13     24.67 o 
 -10   3   7       66.43       57.74     21.42 o 
  -9   3   7       31.48       51.52     20.95 o 
  -8   3   7      111.60       97.56     20.08 o 
  -7   3   7     1033.85      992.23     25.58 o 
  -6   3   7       18.84       14.74      6.45 o 
  -5   3   7       24.90       30.22      5.66 o 
  -4   3   7      399.36      461.07     11.80 o 
  -3   3   7      323.99      341.40     18.74 o 
  -2   3   7       53.76       83.48      6.15 o 
  -1   3   7     5864.35     5744.95     76.28 o 
   0   3   7     2205.38     2217.94     33.95 o 
   1   3   7      191.18      158.43      7.00 o 
   2   3   7      363.32      561.77     24.36 o 
   3   3   7     2613.68     2644.31     72.01 o 
   4   3   7     3341.54     3344.64     94.17 o 
   5   3   7      801.35      866.35     29.93 o 
   6   3   7        0.45        7.40      8.42 o 
   7   3   7       11.90       11.87      9.57 o 
   8   3   7      339.91      383.96     70.01 o 
   9   3   7      532.14      505.99     36.37 o 
  10   3   7      658.71      681.88     49.81 o 
  11   3   7       56.49       54.53     26.82 o 
  12   3   7      243.69      227.70     37.00 o 
  13   3   7        0.08       19.66     28.91 o 
  14   3   7       45.63       60.91     34.42 o 
 -12   4   7        9.13       22.41     24.75 o 
 -11   4   7        1.73        5.59     21.80 o 
 -10   4   7       46.80       59.12     27.94 o 
  -9   4   7       18.20        6.38     16.81 o 
  -8   4   7     1490.33     1476.46     58.34 o 
  -7   4   7       92.17       81.53     10.86 o 
  -6   4   7      464.50      404.25     16.78 o 
  -5   4   7      369.62      311.63     10.61 o 
  -4   4   7       82.89       86.20      6.54 o 
  -3   4   7        0.15       14.94      4.33 o 
  -2   4   7     4136.35     4547.61     60.86 o 
  -1   4   7        3.81       13.83      4.93 o 
   0   4   7      113.53       82.37      5.66 o 
   1   4   7      115.02       96.01      5.74 o 
   2   4   7       45.75       57.41      7.93 o 
   3   4   7     1350.90     1375.71     42.91 o 
   4   4   7    10027.27    10141.99    227.68 o 
   5   4   7      139.76      200.47     14.66 o 
   6   4   7     2407.73     2293.09     71.72 o 
   7   4   7     2577.84     2618.69     70.82 o 
   8   4   7        3.20       -3.29     11.70 o 
   9   4   7     1603.26     1669.29     53.82 o 
  10   4   7       64.14      103.47     27.02 o 
  11   4   7      111.49      102.83     28.84 o 
  12   4   7        0.86       12.75     28.01 o 
  13   4   7        0.63      -45.79     26.37 o 
  14   4   7       25.51       68.02     46.08 o 
 -12   5   7       26.99       65.30     29.40 o 
 -11   5   7      225.72      190.77     39.55 o 
 -10   5   7      126.17      121.35     32.31 o 
  -9   5   7      128.94      128.11     30.99 o 
  -8   5   7      624.59      627.57     25.83 o 
  -7   5   7        3.52        4.38      8.36 o 
  -6   5   7        2.31       19.80      8.90 o 
  -5   5   7        0.09        1.26      5.42 o 
  -4   5   7       65.60       60.13      7.53 o 
  -3   5   7      475.67      509.47     14.92 o 
  -2   5   7     3216.58     3375.28     51.79 o 
  -1   5   7      472.85      485.94     11.56 o 
   0   5   7      691.70      680.00     13.55 o 
   1   5   7     1792.58     1430.60     24.27 o 
   2   5   7     2290.73     2235.22     56.63 o 
   3   5   7     1654.15     1708.38     45.56 o 
   4   5   7     1536.64     1428.05     40.93 o 
   5   5   7      625.95      603.24     28.48 o 
   6   5   7      299.67      321.94     18.86 o 
   7   5   7       35.40       35.21      9.53 o 
   8   5   7       37.73       32.89     13.80 o 
   9   5   7      611.21      543.22     29.55 o 
  10   5   7     2165.20     2019.43     95.69 o 
  11   5   7      188.89      210.45     36.86 o 
  12   5   7      220.24      207.47     38.36 o 
  13   5   7      287.41      293.90     47.28 o 
  14   5   7        6.99       22.32     31.91 o 
 -12   6   7       22.76       36.50     31.85 o 
 -11   6   7        0.00       26.59     25.24 o 
 -10   6   7       26.64       34.42     25.06 o 
  -9   6   7      375.68      403.41     53.35 o 
  -8   6   7       16.24       -1.50      9.89 o 
  -7   6   7      689.64      724.27     25.45 o 
  -6   6   7       11.35        6.32      7.55 o 
  -5   6   7      679.42      690.26     22.10 o 
  -4   6   7      574.61      509.58     15.71 o 
  -3   6   7        4.10        8.42      5.46 o 
  -2   6   7        5.19        7.89      4.78 o 
  -1   6   7       47.77       39.13      5.31 o 
   0   6   7       14.41        7.10      3.72 o 
   1   6   7      492.79      469.32     14.84 o 
   2   6   7      841.81      838.59     16.13 o 
   3   6   7       40.72       47.71      8.12 o 
   4   6   7      321.48      283.44     12.96 o 
   5   6   7      761.56      743.82     30.51 o 
   6   6   7      111.15      109.38     20.92 o 
   7   6   7       96.78      121.89     11.25 o 
   8   6   7     4101.25     4025.72     89.86 o 
   9   6   7     1050.46     1018.85    102.90 o 
  10   6   7     1938.48     1790.65     95.82 o 
  11   6   7       28.11       53.90     43.13 o 
  12   6   7       56.49       73.57     30.69 o 
  13   6   7      318.29      306.14     46.63 o 
 -11   7   7        2.59      -13.75     21.65 o 
 -10   7   7       98.31      106.60     34.21 o 
  -9   7   7      128.31       81.27     29.01 o 
  -8   7   7       19.34        7.40     10.78 o 
  -7   7   7        1.82       13.89     12.07 o 
  -6   7   7       54.91       37.46     11.88 o 
  -5   7   7        1.42        6.38      6.47 o 
  -4   7   7       86.57       81.00      9.04 o 
  -3   7   7       27.51       34.71      6.48 o 
  -2   7   7       36.17       38.39      6.06 o 
  -1   7   7       42.67       47.62      5.77 o 
   0   7   7       47.96       78.53      5.91 o 
   1   7   7     2740.06     2447.12     54.49 o 
   2   7   7       58.45       60.78      5.03 o 
   3   7   7       38.62       39.85      4.22 o 
   4   7   7     5083.90     5090.20    101.29 o 
   5   7   7      296.13      287.50     13.96 o 
   6   7   7      141.96      143.25     23.88 o 
   7   7   7       41.64       39.23     17.74 o 
   8   7   7      959.75      847.16     38.67 o 
   9   7   7      123.71      154.75     18.89 o 
  10   7   7        7.03       35.51     14.53 o 
  11   7   7       62.85       79.58     44.97 o 
  12   7   7      330.78      252.86     43.29 o 
  13   7   7        5.49      -26.52     43.20 o 
 -11   8   7       11.16       -1.73     23.11 o 
 -10   8   7       20.64       23.31     24.83 o 
  -9   8   7       99.23       70.67     30.23 o 
  -8   8   7      490.68      447.10     38.91 o 
  -7   8   7      395.78      379.23     23.71 o 
  -6   8   7      417.72      487.29     38.19 o 
  -5   8   7      494.27      487.86     18.66 o 
  -4   8   7      244.54      248.85     12.79 o 
  -3   8   7      430.96      465.43     14.98 o 
  -2   8   7      272.71      261.86     15.19 o 
  -1   8   7      106.98      104.63      8.80 o 
   0   8   7       96.27      102.88      7.79 o 
   1   8   7      117.74       98.00      6.80 o 
   2   8   7       26.00       21.25      4.06 o 
   3   8   7       11.08       18.63      3.80 o 
   4   8   7      884.50      863.97     43.27 o 
   5   8   7      100.43      110.22     16.16 o 
   6   8   7     1294.16     1347.46     41.24 o 
   7   8   7      273.47      333.05     43.39 o 
   8   8   7      130.50      112.08     41.52 o 
   9   8   7     1092.78     1145.25     64.56 o 
  10   8   7      479.49      476.58     66.98 o 
  11   8   7        9.48       14.18     16.87 o 
  12   8   7       65.83      106.25     51.11 o 
  13   8   7       30.26       10.55     33.19 o 
 -10   9   7        5.00       28.36     24.18 o 
  -9   9   7       20.31       41.40     16.81 o 
  -8   9   7      181.48      158.70     24.02 o 
  -7   9   7      626.14      628.35     27.26 o 
  -6   9   7       70.51       88.99     14.65 o 
  -5   9   7       27.29       25.91      9.21 o 
  -4   9   7       33.54       20.75      7.96 o 
  -3   9   7       97.24       89.15      8.88 o 
  -2   9   7       39.84       35.00      7.01 o 
  -1   9   7       18.79       24.01      6.32 o 
   0   9   7      393.91      399.56     14.04 o 
   1   9   7        0.02       15.35      8.16 o 
   2   9   7      238.98      212.70      8.86 o 
   3   9   7      482.62      534.16     15.87 o 
   4   9   7       31.95       48.71      9.93 o 
   5   9   7       13.70        8.91      6.61 o 
   6   9   7        5.20        6.04      9.36 o 
   7   9   7      123.31      115.43     28.12 o 
   8   9   7      493.89      608.82     49.72 o 
   9   9   7        1.84        4.08     25.56 o 
  10   9   7      106.54      108.01     32.51 o 
  11   9   7       74.95       90.52     19.21 o 
  12   9   7       78.56       69.06     34.43 o 
  13   9   7      320.07      309.34     49.99 o 
 -10  10   7        0.52       25.72     27.20 o 
  -9  10   7       40.46       31.80     17.63 o 
  -8  10   7        4.01        9.74     13.47 o 
  -7  10   7      403.12      387.79     31.35 o 
  -6  10   7      228.13      227.56     17.46 o 
  -5  10   7      266.02      269.03     22.00 o 
  -4  10   7        1.88       12.27      7.59 o 
  -3  10   7      358.61      319.46     22.33 o 
  -2  10   7      119.89      122.88     10.15 o 
  -1  10   7       12.02       26.11     13.67 o 
   0  10   7      309.38      288.63     14.12 o 
   1  10   7      107.25      102.49      8.96 o 
   2  10   7        6.51        8.05      6.04 o 
   3  10   7      111.99      128.26     10.09 o 
   4  10   7      395.94      375.65     20.85 o 
   5  10   7       16.04       30.44     14.39 o 
   6  10   7      102.55       86.70     10.41 o 
   7  10   7        5.38        1.01     18.66 o 
   8  10   7        3.93       49.47     29.74 o 
   9  10   7     3536.68     3921.32    150.28 o 
  10  10   7      759.95      836.07     60.55 o 
  11  10   7        5.28       32.18     27.81 o 
  12  10   7       66.58       72.81     35.84 o 
  -9  11   7       91.77       61.16     25.12 o 
  -8  11   7       85.84       56.37     18.64 o 
  -7  11   7      165.32      158.41     23.57 o 
  -6  11   7      104.78       80.58     15.59 o 
  -5  11   7       45.31       26.47     11.14 o 
  -4  11   7        8.01       10.66      9.10 o 
  -3  11   7      123.14      138.67     18.43 o 
  -2  11   7       99.12      112.84     11.31 o 
  -1  11   7        4.29       13.98      6.82 o 
   0  11   7      476.42      464.92     20.79 o 
   1  11   7      735.33      699.15     19.49 o 
   2  11   7      568.95      600.59     21.55 o 
   3  11   7     1246.24     1340.17     34.91 o 
   4  11   7        8.90        7.33     23.80 o 
   5  11   7        0.48       13.26     13.74 o 
   6  11   7      285.57      252.89     27.32 o 
   7  11   7        4.08       -5.45      8.94 o 
   8  11   7        7.12       31.44     28.61 o 
   9  11   7        2.03       19.96     35.34 o 
  10  11   7      145.57      159.90     40.47 o 
  11  11   7       20.92       27.73     34.78 o 
  12  11   7      165.16      167.98     41.81 o 
  -8  12   7        8.52       13.58     17.16 o 
  -7  12   7        8.05       29.31     16.92 o 
  -6  12   7      629.89      536.02     33.69 o 
  -5  12   7      789.07      871.35     41.07 o 
  -4  12   7      183.44      171.56     18.56 o 
  -3  12   7       50.65       59.86     17.96 o 
  -2  12   7      190.87      213.34     19.47 o 
  -1  12   7        0.52       23.79     15.59 o 
   0  12   7       68.42       68.44     17.09 o 
   1  12   7       13.50       13.64      6.59 o 
   2  12   7        2.54       14.26      9.56 o 
   3  12   7        5.21        6.26      8.91 o 
   4  12   7       10.15       12.18     14.93 o 
   5  12   7      424.33      469.11     34.42 o 
   6  12   7      144.93      158.03     21.49 o 
   7  12   7       25.20       26.82     11.54 o 
   8  12   7       85.49       88.45     19.74 o 
   9  12   7        2.51       29.64     31.01 o 
  10  12   7      247.31      366.00     50.73 o 
  11  12   7       27.37      -12.17     33.91 o 
  -8  13   7        1.44       25.08     17.51 o 
  -7  13   7      188.88      160.69     32.09 o 
  -6  13   7        3.76       -8.10     13.56 o 
  -5  13   7       86.12       59.30     17.06 o 
  -4  13   7       22.86       32.88     13.84 o 
  -3  13   7       25.23       20.15     11.95 o 
  -2  13   7       24.33       30.71     15.05 o 
  -1  13   7        0.69       16.05     25.00 o 
   0  13   7       62.78       62.03     16.79 o 
   1  13   7        0.21       13.46      6.94 o 
   2  13   7      367.94      440.26     23.23 o 
   3  13   7      144.56      139.32     23.19 o 
   4  13   7      116.98      103.11     24.31 o 
   5  13   7        5.57       11.43     15.67 o 
   6  13   7        1.35       -6.18     24.65 o 
   7  13   7       26.14        7.86     26.61 o 
   8  13   7       53.78      148.11     38.75 o 
   9  13   7       56.51       98.49     15.47 o 
  10  13   7        5.20       35.96     36.43 o 
  11  13   7      120.06      144.09     44.61 o 
  -7  14   7       81.42       69.19     21.09 o 
  -6  14   7        5.64        5.78     15.57 o 
  -5  14   7       64.74       97.55     20.46 o 
  -4  14   7      268.14      251.17     44.77 o 
  -3  14   7      112.02      112.52     30.94 o 
  -2  14   7       63.66       24.42     24.37 o 
  -1  14   7       25.81       42.51     23.36 o 
   0  14   7       13.77       29.16     22.83 o 
   1  14   7        1.22      -10.50     15.01 o 
   2  14   7       26.28       25.77     16.63 o 
   3  14   7       52.05       62.28     22.45 o 
   4  14   7      112.76       97.97     24.92 o 
   5  14   7        2.16       -4.22     19.93 o 
   6  14   7       43.76       40.89     29.50 o 
   7  14   7      127.35      215.85     39.76 o 
   8  14   7      388.48      513.92     56.07 o 
   9  14   7      516.63      505.65     64.62 o 
  10  14   7       50.59       82.44     26.48 o 
  -5  15   7        5.21        3.95     16.00 o 
  -4  15   7        1.45       -8.58     13.55 o 
  -3  15   7       10.80       22.13     26.68 o 
  -2  15   7       49.50       54.23     27.80 o 
  -1  15   7        3.49       12.86     22.63 o 
   0  15   7       84.24       67.24     26.23 o 
   1  15   7       30.75       41.92     11.15 o 
   4  15   7      253.83      229.94     32.41 o 
   5  15   7       24.40      109.36     49.52 o 
   6  15   7        9.82       -2.32     43.83 o 
   7  15   7        9.26       59.65     32.99 o 
   8  15   7       24.75       72.67     36.25 o 
   9  15   7       90.66       88.93     39.77 o 
  -4  16   7       44.47       57.48     18.55 o 
  -3  16   7       99.80       91.43     33.94 o 
  -2  16   7        8.27       44.87     28.92 o 
  -1  16   7       18.49       13.30     26.69 o 
   0  16   7       13.51       18.24     25.64 o 
   1  16   7       37.52       75.81     16.63 o 
   5  16   7       21.81       40.13     48.62 o 
   6  16   7       45.20       70.42     55.63 o 
   7  16   7        3.30       67.53     53.81 o 
  -1  17   7        9.29       21.98     28.07 o 
   0  17   7        6.28       18.59     27.19 o 
   1  17   7      124.79      152.77     20.52 o 
  -4 -13   8        1.21       24.93     22.60 o 
  -3 -13   8       30.52       51.23     19.79 o 
  -2 -13   8       18.89       31.65     21.31 o 
  -1 -13   8       49.46       28.10     17.96 o 
   0 -13   8       15.81       30.52     21.43 o 
   1 -13   8       50.60       69.42     27.26 o 
   2 -13   8        0.46        3.03     25.90 o 
  -6 -12   8       35.65       20.89     17.65 o 
  -5 -12   8       24.44       51.74     23.32 o 
  -4 -12   8        1.07       -0.28     14.82 o 
  -3 -12   8        4.64      -32.61     16.31 o 
  -2 -12   8       30.70       31.82     19.16 o 
  -1 -12   8       81.73       78.36     20.62 o 
   0 -12   8      101.54      176.56     36.83 o 
   1 -12   8       67.98       89.63     26.52 o 
   2 -12   8      375.46      467.01     50.06 o 
   3 -12   8       34.84       10.04     21.75 o 
   4 -12   8       81.52       49.15     24.02 o 
  -7 -11   8       27.06       79.15     19.99 o 
  -6 -11   8       36.50       30.22     16.43 o 
  -5 -11   8       68.64       90.35     18.60 o 
  -4 -11   8      107.82      189.49     21.33 o 
  -3 -11   8       34.11       46.77     15.97 o 
  -2 -11   8       42.04       38.84     31.58 o 
  -1 -11   8      143.67      189.48     23.65 o 
   0 -11   8       98.08       98.17     20.41 o 
   1 -11   8       15.87        8.87     19.44 o 
   2 -11   8        0.21       28.66     21.51 o 
   3 -11   8       22.19       17.78     24.69 o 
   4 -11   8       32.25       11.19     21.59 o 
   5 -11   8        0.01       -9.99     21.54 o 
   6 -11   8       18.68       19.80     25.04 o 
  -8 -10   8        0.03       28.16     18.78 o 
  -7 -10   8        0.33       60.20     29.95 o 
  -6 -10   8       60.24       60.52     17.73 o 
  -5 -10   8      244.54      240.88     24.14 o 
  -4 -10   8      150.22      176.11     23.76 o 
  -3 -10   8        0.00       19.93     12.93 o 
  -2 -10   8       32.99       45.10     14.58 o 
  -1 -10   8       36.49       27.70     14.42 o 
   0 -10   8       43.60       24.58     14.80 o 
   1 -10   8      115.72      135.13     25.99 o 
   2 -10   8      429.24      426.70     37.79 o 
   3 -10   8       10.57       66.28     44.28 o 
   4 -10   8        2.33       11.43     20.03 o 
   5 -10   8       10.15        4.46     20.61 o 
   6 -10   8       36.09       52.54     28.69 o 
   7 -10   8        4.63      -17.05     21.82 o 
  -9  -9   8      127.47      114.16     25.28 o 
  -8  -9   8       37.81       46.63     22.68 o 
  -7  -9   8        2.77      -31.04     15.52 o 
  -6  -9   8       15.70       26.09     17.53 o 
  -5  -9   8       83.19       86.39     15.68 o 
  -4  -9   8       80.59       91.87     15.25 o 
  -3  -9   8       40.47       40.14     13.01 o 
  -2  -9   8       57.37       82.58     14.80 o 
  -1  -9   8        0.06       -2.12     11.10 o 
   0  -9   8       50.84       15.76     15.38 o 
   1  -9   8        2.87       -2.49     14.56 o 
   2  -9   8       40.58       50.11     18.28 o 
   3  -9   8      429.08      492.70     48.70 o 
   4  -9   8        5.27       19.86     18.23 o 
   5  -9   8      100.79       80.28     25.72 o 
   6  -9   8       29.15       32.96     39.25 o 
   7  -9   8      193.87      229.66    101.96 o 
   8  -9   8        4.71       10.56     16.39 o 
 -10  -8   8       77.03       92.31     24.51 o 
  -9  -8   8       11.10       44.21     19.43 o 
  -8  -8   8      238.93      225.75     26.73 o 
  -7  -8   8      271.01      226.26     29.60 o 
  -6  -8   8        8.75        5.35     16.39 o 
  -5  -8   8        1.22       40.02     18.40 o 
  -4  -8   8       62.30       51.67     17.08 o 
  -3  -8   8       77.55       88.02     16.64 o 
  -2  -8   8      459.48      411.35     21.19 o 
  -1  -8   8       97.51       90.85     12.31 o 
   0  -8   8       26.21       28.31     12.40 o 
   1  -8   8       24.32       39.46     13.34 o 
   2  -8   8       40.96       47.97     13.22 o 
   3  -8   8        2.93        5.06     12.97 o 
   4  -8   8      498.11      470.89     31.92 o 
   5  -8   8       46.75       43.69     20.45 o 
   6  -8   8        1.81       -4.25     25.31 o 
   7  -8   8        6.93      -18.58     20.29 o 
   8  -8   8       12.25       11.88     18.76 o 
   9  -8   8        1.35      -18.30     33.15 o 
 -11  -7   8       33.43       56.28     21.88 o 
 -10  -7   8       37.33       40.89     19.68 o 
  -9  -7   8       94.60       76.80     19.79 o 
  -8  -7   8        4.30       -6.55     14.75 o 
  -7  -7   8       84.54       66.00     18.40 o 
  -6  -7   8       40.30       11.93     15.91 o 
  -5  -7   8      122.91       99.31     18.20 o 
  -4  -7   8       19.65       15.75     10.95 o 
  -3  -7   8      186.97      184.00     16.35 o 
  -2  -7   8      561.23      514.86     20.87 o 
  -1  -7   8      606.53      568.44     25.77 o 
   0  -7   8       34.03       53.61     11.24 o 
   1  -7   8      182.31      207.84     17.56 o 
   2  -7   8      188.66      168.47     21.46 o 
   3  -7   8      117.48      113.11     18.52 o 
   4  -7   8      165.08      126.95     18.98 o 
   5  -7   8        1.24       -3.01     12.88 o 
   6  -7   8        0.00       -7.46     12.99 o 
   7  -7   8       29.38       22.10     19.72 o 
   8  -7   8       21.38       10.84     14.61 o 
   9  -7   8       52.48       44.16     22.48 o 
  10  -7   8       38.34       15.78     50.93 o 
 -11  -6   8      190.75      158.26     27.05 o 
 -10  -6   8       73.30       65.18     21.62 o 
  -9  -6   8       95.50       85.65     20.79 o 
  -8  -6   8        0.97       -0.16     15.25 o 
  -7  -6   8       44.50       19.99     13.40 o 
  -6  -6   8      533.22      577.35     50.56 o 
  -5  -6   8      296.24      257.68     21.80 o 
  -4  -6   8      418.74      425.89     20.53 o 
  -3  -6   8      128.29      128.67     14.44 o 
  -2  -6   8      436.04      410.58     21.32 o 
  -1  -6   8      524.99      476.45     21.63 o 
   0  -6   8      162.54      148.05     13.32 o 
   1  -6   8      464.98      415.78     22.37 o 
   2  -6   8       75.87       55.90     14.60 o 
   3  -6   8      128.76      126.15     16.24 o 
   4  -6   8       81.67       98.37     17.83 o 
   5  -6   8      428.62      406.67     28.37 o 
   6  -6   8      504.97      501.38     36.25 o 
   7  -6   8       23.36       25.69     17.39 o 
   8  -6   8      189.16      198.37     20.75 o 
   9  -6   8       81.91       79.64     23.65 o 
  10  -6   8      102.82       72.88     25.89 o 
  11  -6   8       19.69      -39.30     43.53 o 
 -11  -5   8      118.95      148.89     32.24 o 
 -10  -5   8        0.43       13.14     18.36 o 
  -9  -5   8       48.42       53.11     19.62 o 
  -8  -5   8      253.04      216.30     24.52 o 
  -7  -5   8      453.79      440.03     30.15 o 
  -6  -5   8      202.53      198.01     19.72 o 
  -5  -5   8      548.99      461.48     27.88 o 
  -4  -5   8     1595.48     1512.71     42.73 o 
  -3  -5   8        0.44       -5.28      8.78 o 
  -2  -5   8      307.85      328.21     21.42 o 
  -1  -5   8      350.84      352.93     19.74 o 
   0  -5   8        5.45       -1.32      8.54 o 
   1  -5   8        3.04        9.61      9.29 o 
   2  -5   8      203.26      202.33     37.74 o 
   3  -5   8      133.10      112.75     13.89 o 
   4  -5   8      237.56      240.00     19.22 o 
   5  -5   8      163.31      148.67     20.10 o 
   6  -5   8        3.15        5.62     12.35 o 
   7  -5   8      104.85       77.29     17.22 o 
   8  -5   8        6.20       32.98     24.23 o 
   9  -5   8      244.35      292.08     35.75 o 
  10  -5   8      149.61      165.63     30.63 o 
  11  -5   8       32.30      -19.56     45.17 o 
 -12  -4   8      103.52      111.45     23.64 o 
 -11  -4   8       24.69      138.00    105.12 o 
 -10  -4   8      449.34      407.21     33.31 o 
  -9  -4   8       22.97       28.30     21.41 o 
  -8  -4   8      329.14      297.18     26.50 o 
  -7  -4   8     1339.69     1324.68     41.62 o 
  -6  -4   8      102.71       85.51     15.85 o 
  -5  -4   8       49.33       47.12     14.43 o 
  -4  -4   8      153.05      133.20     16.15 o 
  -3  -4   8      500.25      437.10     19.66 o 
  -2  -4   8      344.49      295.84     16.13 o 
  -1  -4   8      100.87       73.18      9.61 o 
   0  -4   8      140.67      149.98     12.03 o 
   1  -4   8      104.90      115.72     10.07 o 
   2  -4   8        3.41       21.63     13.90 o 
   3  -4   8      239.18      214.36     17.42 o 
   4  -4   8       80.26       42.29     15.70 o 
   5  -4   8      131.45      128.02     15.41 o 
   6  -4   8       13.17       17.82     10.57 o 
   7  -4   8      972.24      947.71     40.01 o 
   8  -4   8      497.89      587.05     32.53 o 
   9  -4   8      278.08      200.44     30.35 o 
  10  -4   8        9.86       22.53     19.61 o 
  11  -4   8       10.95        3.04     45.67 o 
  12  -4   8        3.71       22.00     47.53 o 
 -12  -3   8       24.34       62.82     20.39 o 
 -11  -3   8      321.19      381.40     31.67 o 
 -10  -3   8      259.36      235.01     25.77 o 
  -9  -3   8        5.20       15.47     16.45 o 
  -8  -3   8       37.60       17.38     16.17 o 
  -7  -3   8        7.28        7.14     13.15 o 
  -6  -3   8      227.11      222.50     21.07 o 
  -5  -3   8      698.16      574.91     25.17 o 
  -4  -3   8      484.11      420.37     22.73 o 
  -3  -3   8      668.93      571.68     28.01 o 
  -2  -3   8      234.98      256.22     13.32 o 
  -1  -3   8     1027.03     1005.39     24.65 o 
   0  -3   8     1794.68     1687.28     52.57 o 
   1  -3   8      366.03      324.23     13.57 o 
   2  -3   8     1241.07     1269.14     29.44 o 
   3  -3   8      187.05      212.52     14.10 o 
   4  -3   8        4.14        5.22      7.66 o 
   5  -3   8       43.24       26.69     10.49 o 
   6  -3   8       37.35       36.01      9.26 o 
   7  -3   8       11.58        8.17      9.26 o 
   8  -3   8       30.50       25.89     12.31 o 
   9  -3   8      256.73      188.75     28.78 o 
  10  -3   8       80.36       61.15     48.47 o 
  11  -3   8      397.24      434.32     73.14 o 
  12  -3   8        9.88       26.43     47.18 o 
 -12  -2   8      133.97      163.69     24.84 o 
 -11  -2   8      194.17      198.92     25.05 o 
 -10  -2   8      274.74      273.44     26.81 o 
  -9  -2   8      879.58      787.22     35.87 o 
  -8  -2   8     1411.74     1281.49     41.06 o 
  -7  -2   8      364.80      407.61     25.67 o 
  -6  -2   8      169.77      216.59     19.48 o 
  -5  -2   8      626.43      550.99     24.38 o 
  -4  -2   8      171.98      153.71     14.69 o 
  -3  -2   8     1045.41      930.25     29.09 o 
  -2  -2   8        4.83        8.12      7.88 o 
  -1  -2   8       39.68       24.34      7.10 o 
   0  -2   8       27.73       28.10      6.89 o 
   1  -2   8      654.90      700.61     18.51 o 
   2  -2   8      601.74      568.75     14.94 o 
   3  -2   8      251.56      242.43     10.11 o 
   4  -2   8       41.57       57.04      8.12 o 
   5  -2   8       82.52       73.27      8.93 o 
   6  -2   8      828.34      784.61     25.83 o 
   7  -2   8      631.20      598.86     22.10 o 
   8  -2   8       28.86       34.90     11.89 o 
   9  -2   8      800.19      622.58     69.82 o 
  10  -2   8      223.28      170.68     49.23 o 
  11  -2   8        2.17       14.54     43.75 o 
  12  -2   8       16.02       46.45     49.30 o 
 -12  -1   8      796.80      814.09     87.65 o 
 -11  -1   8       18.73       11.66     18.90 o 
 -10  -1   8       66.51       74.40     18.44 o 
  -9  -1   8       50.61       56.58     17.30 o 
  -8  -1   8      155.72      157.39     20.32 o 
  -7  -1   8        3.22       -3.97     13.07 o 
  -6  -1   8      536.79      588.70     25.65 o 
  -5  -1   8        1.79       15.42     10.67 o 
  -4  -1   8      116.37      121.62     12.52 o 
  -3  -1   8        8.13       17.29      8.92 o 
  -2  -1   8     1299.03     1263.23     35.16 o 
  -1  -1   8      108.59       96.18      6.64 o 
   0  -1   8       63.52       92.56      6.48 o 
   1  -1   8     3210.62     3333.94     46.74 o 
   2  -1   8      341.52      370.35      9.92 o 
   3  -1   8      528.12      500.45     12.81 o 
   4  -1   8      254.74      225.18     10.74 o 
   5  -1   8      107.15      120.20      8.47 o 
   6  -1   8        0.77        5.58      5.45 o 
   7  -1   8      935.96      920.32     45.56 o 
   8  -1   8        0.78      -11.52      9.79 o 
   9  -1   8      116.46       78.06     24.07 o 
  10  -1   8      588.86      613.57     78.55 o 
  11  -1   8      260.74      224.90     55.54 o 
  12  -1   8      142.18       90.59     54.59 o 
  13  -1   8       93.99       55.66     52.14 o 
 -12   0   8        7.17       28.49     23.80 o 
 -11   0   8       25.76       44.53     25.00 o 
 -10   0   8       80.54      112.61     20.14 o 
  -9   0   8      507.83      477.85     29.38 o 
  -8   0   8      970.61      874.19     50.58 o 
  -7   0   8      527.58      536.63     26.92 o 
  -6   0   8     2310.86     2353.28     56.46 o 
  -5   0   8     1549.36     1440.16     36.08 o 
  -4   0   8      567.97      600.28     21.77 o 
  -3   0   8      115.39      134.95      9.06 o 
  -2   0   8      213.37      215.01     10.18 o 
  -1   0   8      198.09      200.91      8.64 o 
   0   0   8       19.03       36.20      5.11 o 
   1   0   8      238.07      192.28      7.51 o 
   2   0   8        6.02        2.50      4.02 o 
   3   0   8       26.80       14.59      4.29 o 
   4   0   8       10.88       16.05      4.87 o 
   5   0   8      894.85      808.34     18.63 o 
   6   0   8       65.29       50.38      6.88 o 
   7   0   8      885.21      931.58     26.43 o 
   8   0   8      682.83      644.64     60.47 o 
   9   0   8       39.46       30.63     37.93 o 
  10   0   8      149.77      185.37     37.60 o 
  11   0   8       11.32       54.78     42.65 o 
  12   0   8      100.19      114.31     48.58 o 
  13   0   8      127.05      190.82     61.31 o 
 -12   1   8      120.41      116.86     29.58 o 
 -11   1   8      203.59      279.89     38.22 o 
 -10   1   8       97.47       74.25     32.68 o 
  -9   1   8       23.94       25.89     14.72 o 
  -8   1   8      397.63      424.03     24.40 o 
  -7   1   8       45.57       33.63     10.59 o 
  -6   1   8     1425.58     1560.08     42.68 o 
  -5   1   8       66.53       40.28     10.37 o 
  -4   1   8      193.05      219.94     10.80 o 
  -3   1   8      975.98     1188.28     23.90 o 
  -2   1   8      657.51      806.31     17.20 o 
  -1   1   8     2260.34     1943.91     35.02 o 
   0   1   8     3521.37     4081.51     55.80 o 
   1   1   8       61.09       89.65      6.34 o 
   2   1   8     4781.05     4723.79     62.98 o 
   3   1   8        0.26        1.69      3.16 o 
   4   1   8       46.05       56.56      5.52 o 
   5   1   8      129.88      137.55      7.81 o 
   6   1   8       33.60       39.64     11.01 o 
   7   1   8      330.17      365.16     18.80 o 
   8   1   8      308.47      274.30     51.78 o 
   9   1   8      308.21      324.40     54.61 o 
  10   1   8      442.95      484.18     55.43 o 
  11   1   8        6.90        4.84     43.72 o 
  12   1   8      449.52      455.78     50.36 o 
  13   1   8      563.95      573.51     81.85 o 
 -12   2   8      280.75      305.67     71.94 o 
 -11   2   8        6.36       17.05     21.48 o 
 -10   2   8       94.45      100.18     34.65 o 
  -9   2   8      306.86      353.82     51.58 o 
  -8   2   8      354.69      332.26     28.49 o 
  -7   2   8     9721.62     9940.46    167.26 o 
  -6   2   8      784.52      911.16     25.04 o 
  -5   2   8        0.02        0.22      5.53 o 
  -4   2   8     2424.87     2592.64     43.77 o 
  -3   2   8      450.65      384.60     11.93 o 
  -2   2   8       61.63       61.51      5.94 o 
  -1   2   8      369.85      296.51      9.88 o 
   0   2   8       50.03       56.60      5.75 o 
   1   2   8      881.34      807.04     16.48 o 
   2   2   8      164.30      189.99     10.18 o 
   3   2   8      436.28      445.02     16.02 o 
   4   2   8      716.20      553.89     19.61 o 
   5   2   8        7.02        0.27      5.68 o 
   6   2   8      902.86      807.86     36.83 o 
   7   2   8       16.88       20.27     12.29 o 
   8   2   8      341.73      374.55     24.63 o 
   9   2   8       96.28      106.31     17.54 o 
  10   2   8        0.37       19.01     22.83 o 
  11   2   8        0.25       -7.77     25.33 o 
  12   2   8        7.20      -14.36     20.30 o 
  13   2   8        5.44       63.17     31.55 o 
 -12   3   8      107.08      155.89     39.99 o 
 -11   3   8        2.49       40.24     21.71 o 
 -10   3   8       89.22       84.29     26.50 o 
  -9   3   8      592.73      616.90     71.29 o 
  -8   3   8      216.36      232.00     26.24 o 
  -7   3   8      419.06      419.57     20.10 o 
  -6   3   8       46.58       39.50      7.64 o 
  -5   3   8      431.48      415.20     13.87 o 
  -4   3   8        7.69       12.12      5.00 o 
  -3   3   8      917.97      938.00     17.57 o 
  -2   3   8      249.21      253.30      9.68 o 
  -1   3   8     1557.96     1640.18     26.00 o 
   0   3   8      315.89      313.41     10.32 o 
   1   3   8      366.87      318.07     11.34 o 
   2   3   8      796.11      797.93     17.78 o 
   3   3   8      305.70      419.09     15.49 o 
   4   3   8       36.65       12.35      7.99 o 
   5   3   8      166.20      154.64     21.22 o 
   6   3   8       26.17       24.98     10.75 o 
   7   3   8      108.89      109.03     15.30 o 
   8   3   8      861.46      884.97     36.13 o 
   9   3   8       34.15       45.93     13.69 o 
  10   3   8      420.86      377.84     41.62 o 
  11   3   8      239.05      229.31     65.05 o 
  12   3   8        0.12       -4.50     29.36 o 
  13   3   8       25.28       23.24     29.59 o 
 -12   4   8      255.04      209.84     44.19 o 
 -11   4   8        6.05       16.35     22.04 o 
 -10   4   8       55.09       47.08     27.53 o 
  -9   4   8        8.22        7.86     19.34 o 
  -8   4   8      865.53      868.80     48.18 o 
  -7   4   8     1242.94     1214.53     35.71 o 
  -6   4   8      714.74      705.72     22.01 o 
  -5   4   8     2609.81     2782.44     44.56 o 
  -4   4   8      241.40      248.19     10.22 o 
  -3   4   8      585.70      647.21     14.40 o 
  -2   4   8       37.80       39.09      4.93 o 
  -1   4   8      255.80      282.33     17.79 o 
   0   4   8     1130.05     1007.25     24.71 o 
   1   4   8     1048.42      947.07     18.29 o 
   2   4   8      723.72      880.39     82.15 o 
   3   4   8       15.72       33.76      8.01 o 
   4   4   8       89.42      105.39     11.49 o 
   5   4   8      716.02      574.62     35.25 o 
   6   4   8     1203.47     1187.04     56.89 o 
   7   4   8      881.79      757.21     31.40 o 
   8   4   8        0.13        0.16     17.62 o 
   9   4   8      765.07      713.41     33.45 o 
  10   4   8        2.81        5.67     13.61 o 
  11   4   8        0.29       28.36     24.85 o 
  12   4   8        3.90      -16.04     25.40 o 
  13   4   8       32.73       59.53     31.96 o 
 -12   5   8       28.40       29.07     28.39 o 
 -11   5   8      117.56      137.10     36.56 o 
 -10   5   8        0.35        1.53     21.78 o 
  -9   5   8     1187.54     1193.74     79.22 o 
  -8   5   8       13.70       14.82     19.52 o 
  -7   5   8      253.80      298.58     16.74 o 
  -6   5   8       12.71        2.88      7.91 o 
  -5   5   8      862.44      903.64     22.79 o 
  -4   5   8      593.49      580.83     17.26 o 
  -3   5   8     1151.23     1272.74     26.10 o 
  -2   5   8     1755.88     1833.27     30.92 o 
  -1   5   8     1402.02     1592.97     26.19 o 
   0   5   8       26.58       30.47      4.58 o 
   1   5   8     1450.97     1206.62     21.87 o 
   2   5   8      239.44      224.78     13.10 o 
   3   5   8       18.85        2.86      7.09 o 
   4   5   8      161.05      174.38     13.40 o 
   5   5   8        9.29        4.84     12.31 o 
   6   5   8      158.93      165.43     16.01 o 
   7   5   8        0.40        4.19     11.53 o 
   8   5   8      494.52      466.19     36.11 o 
   9   5   8        8.60        7.19     12.35 o 
  10   5   8      185.93      185.17     22.43 o 
  11   5   8       33.59       57.25     25.01 o 
  12   5   8      426.35      480.80     52.12 o 
  13   5   8      365.20      388.83     74.34 o 
 -11   6   8       53.52       24.65     27.94 o 
 -10   6   8       12.94       16.85     23.29 o 
  -9   6   8        0.98       -0.99     20.56 o 
  -8   6   8     3344.56     3459.94     94.51 o 
  -7   6   8     6952.77     7314.71    172.15 o 
  -6   6   8      329.62      310.33     16.82 o 
  -5   6   8       37.48       54.21      9.21 o 
  -4   6   8      871.81      916.00     22.18 o 
  -3   6   8       25.60       21.21      6.54 o 
  -2   6   8      525.51      520.87     14.87 o 
  -1   6   8      202.32      182.61      8.31 o 
   0   6   8        5.58       13.67      4.02 o 
   1   6   8      135.90      132.24      6.70 o 
   2   6   8      165.88      173.39      7.58 o 
   3   6   8     1343.47     1397.71     34.13 o 
   4   6   8     2087.04     1855.01     89.40 o 
   5   6   8      435.00      428.73     21.17 o 
   6   6   8      717.25      576.29     29.33 o 
   7   6   8      879.52      776.86     31.46 o 
   8   6   8     1494.36     1311.48     94.60 o 
   9   6   8      150.39      147.61     28.76 o 
  10   6   8       52.15       79.07     17.39 o 
  11   6   8       20.09       32.42     26.53 o 
  12   6   8        0.00       -6.29     23.36 o 
  13   6   8       42.40       72.87     35.09 o 
 -11   7   8       21.58       -4.25     22.49 o 
 -10   7   8      146.95      122.52     35.37 o 
  -9   7   8       66.07       54.81     26.82 o 
  -8   7   8       12.16       -1.87     14.15 o 
  -7   7   8      103.31      120.32     15.34 o 
  -6   7   8      492.21      480.88     20.73 o 
  -5   7   8        2.43      -14.07      7.21 o 
  -4   7   8        0.63        7.85      7.48 o 
  -3   7   8      885.82      833.17     20.47 o 
  -2   7   8      473.72      539.31     16.29 o 
  -1   7   8     1506.45     1533.79     28.93 o 
   0   7   8      856.83      835.04     16.90 o 
   1   7   8       18.24       13.40      4.33 o 
   2   7   8      504.80      523.51     12.74 o 
   3   7   8       82.37       78.18      9.61 o 
   4   7   8      644.61      559.32     18.49 o 
   5   7   8      269.27      239.91     14.89 o 
   6   7   8       22.45       16.79      7.38 o 
   7   7   8       18.94       21.49     14.45 o 
   8   7   8       16.33       62.45     10.90 o 
   9   7   8        0.02       -2.45     12.14 o 
  10   7   8      219.56      163.98     45.47 o 
  11   7   8      435.90      404.77     32.08 o 
  12   7   8        8.72        5.53     37.90 o 
  13   7   8        0.93      -12.88     26.26 o 
 -11   8   8        0.04       21.84     27.45 o 
 -10   8   8       21.62       19.68     26.76 o 
  -9   8   8       17.93       10.56     23.91 o 
  -8   8   8      151.90      143.76     18.91 o 
  -7   8   8      744.20      741.73     34.29 o 
  -6   8   8      441.11      400.63     19.79 o 
  -5   8   8       22.13       15.72      8.72 o 
  -4   8   8        5.49        6.29      6.99 o 
  -3   8   8       26.49       17.38      6.99 o 
  -2   8   8     1356.09     1417.81     32.08 o 
  -1   8   8       49.96       58.49      8.19 o 
   0   8   8       91.48       85.05      7.54 o 
   1   8   8       79.65       89.80      6.87 o 
   2   8   8      106.67      112.96      6.69 o 
   3   8   8      662.33      611.46     14.76 o 
   4   8   8     3640.89     3465.57     99.79 o 
   5   8   8       40.15       33.17      8.25 o 
   6   8   8      396.90      383.72     25.81 o 
   7   8   8      556.14      487.80     20.61 o 
   8   8   8        3.69        9.60     12.65 o 
   9   8   8      283.83      241.35     22.23 o 
  10   8   8      181.02      190.55     22.10 o 
  11   8   8       16.12      -11.87     14.95 o 
  12   8   8        5.18       97.56     32.79 o 
  13   8   8        0.70        2.93     31.24 o 
 -10   9   8        7.65        5.03     25.64 o 
  -9   9   8      534.24      459.91     60.18 o 
  -8   9   8      113.88      115.59     25.25 o 
  -7   9   8        7.06       10.31     11.76 o 
  -6   9   8       54.95       58.86     12.62 o 
  -5   9   8        0.03       15.71     11.27 o 
  -4   9   8        8.98        5.52      8.78 o 
  -3   9   8       40.94       55.17      8.24 o 
  -2   9   8     2107.76     2135.86     44.68 o 
  -1   9   8        0.31       17.43      8.05 o 
   0   9   8        6.54        8.81      5.88 o 
   1   9   8     1768.31     1564.13     28.16 o 
   2   9   8      845.47      914.30     20.45 o 
   3   9   8       51.75       42.04      6.27 o 
   4   9   8      512.68      484.58     23.90 o 
   5   9   8        9.34        5.14     12.68 o 
   6   9   8      108.70       88.40     10.83 o 
   7   9   8      110.78       86.44     16.91 o 
   8   9   8       10.88       45.76     26.66 o 
   9   9   8       72.43       44.81     26.74 o 
  10   9   8      726.78      791.95    119.03 o 
  11   9   8       39.77       41.47     21.93 o 
  12   9   8      195.39      226.48     42.69 o 
  13   9   8        9.32       -0.58     24.98 o 
 -10  10   8        0.36       -4.15     24.68 o 
  -9  10   8      182.25      162.15     36.91 o 
  -8  10   8      238.62      189.46     29.87 o 
  -7  10   8       11.68       39.19     14.51 o 
  -6  10   8      507.90      512.28     25.41 o 
  -5  10   8      250.72      284.37     16.83 o 
  -4  10   8      114.66      104.57     14.81 o 
  -3  10   8      132.09      107.20     12.50 o 
  -2  10   8      409.06      414.20     16.54 o 
  -1  10   8      474.93      457.46     20.17 o 
   0  10   8       29.88       36.64      9.52 o 
   1  10   8       18.03        5.61      9.97 o 
   2  10   8      132.61      119.30      8.24 o 
   3  10   8       17.58       28.63      9.89 o 
   4  10   8      294.00      320.86     17.10 o 
   5  10   8      364.91      366.36     17.49 o 
   6  10   8      110.83      102.87     20.73 o 
   7  10   8      345.05      353.54     29.89 o 
   8  10   8     1866.26     1945.26     89.73 o 
   9  10   8      258.70      391.07     49.09 o 
  10  10   8      927.51     1050.28     66.73 o 
  11  10   8       12.14       25.21     31.14 o 
  12  10   8        7.31       -9.32     29.25 o 
  -9  11   8       52.29       47.26     23.38 o 
  -8  11   8       58.07       61.46     46.80 o 
  -7  11   8       41.96       30.36     16.79 o 
  -6  11   8       58.83       57.83     15.80 o 
  -5  11   8        1.52       11.30     10.98 o 
  -4  11   8       42.04       48.35     10.88 o 
  -3  11   8       22.11       31.95     16.01 o 
  -2  11   8        3.22       24.78      9.71 o 
  -1  11   8      631.46      589.93     20.55 o 
   0  11   8     1012.33     1053.30     26.13 o 
   1  11   8      241.87      284.34     16.80 o 
   2  11   8      590.06      674.91     19.11 o 
   3  11   8        0.51       15.74      7.24 o 
   4  11   8     1073.67     1101.78     31.25 o 
   5  11   8      122.48      130.47     15.09 o 
   6  11   8       77.70       74.32     10.62 o 
   7  11   8        0.11       34.76     26.58 o 
   8  11   8      866.57     1037.42     64.18 o 
   9  11   8        2.35      -28.71     27.89 o 
  10  11   8       10.50       57.95     33.70 o 
  11  11   8        0.89       25.58     32.71 o 
  12  11   8       37.58       97.46     48.63 o 
  -8  12   8      417.64      390.48     36.30 o 
  -7  12   8      201.16      182.41     26.56 o 
  -6  12   8        0.10        5.01     15.05 o 
  -5  12   8       14.97        8.56     14.50 o 
  -4  12   8      147.60      145.64     36.98 o 
  -3  12   8       28.27       51.57     21.63 o 
  -2  12   8      467.46      489.06     32.69 o 
  -1  12   8      154.49      136.49     29.12 o 
   0  12   8      174.78      200.12     22.59 o 
   1  12   8       28.13       42.77     15.26 o 
   2  12   8       40.80       47.37      7.68 o 
   3  12   8       13.01        7.35     16.60 o 
   4  12   8      552.78      685.50     34.50 o 
   5  12   8       44.50       42.52     16.83 o 
   6  12   8      428.14      408.78     43.53 o 
   7  12   8      743.50      730.05     68.66 o 
   8  12   8        4.81       11.82     29.44 o 
   9  12   8      380.20      433.52     52.67 o 
  10  12   8      215.39      314.98     50.38 o 
  11  12   8       17.56       31.69     35.70 o 
  -7  13   8      117.59       89.03     21.26 o 
  -6  13   8      141.17      183.21     25.30 o 
  -5  13   8        0.49       12.11     13.55 o 
  -4  13   8       19.06       10.77     14.29 o 
  -3  13   8        9.47       10.76     12.12 o 
  -2  13   8       99.61      151.77     29.38 o 
  -1  13   8        3.46       -0.23     13.88 o 
   0  13   8      105.99      122.60     15.23 o 
   1  13   8       99.26      116.97     13.46 o 
   2  13   8       15.30       26.63      8.44 o 
   3  13   8       29.77       31.91     19.78 o 
   4  13   8       40.19       43.08     21.46 o 
   5  13   8        5.25        6.12     15.73 o 
   6  13   8       22.41       26.39     16.85 o 
   7  13   8        9.58       -2.69      9.99 o 
   8  13   8       45.25       26.28     13.00 o 
   9  13   8       22.48       -2.89     32.56 o 
  10  13   8       83.78      210.41     45.43 o 
  -6  14   8       80.09      127.70     24.03 o 
  -5  14   8       71.60       48.39     17.10 o 
  -4  14   8       27.98       14.53     14.04 o 
  -3  14   8        0.07       11.60     12.76 o 
  -2  14   8       41.32       25.71     24.43 o 
  -1  14   8       10.01       25.03     22.78 o 
   0  14   8       33.22       85.04     46.24 o 
   1  14   8       37.26       50.03     10.65 o 
   2  14   8        1.42       22.21     15.76 o 
   3  14   8        8.74       30.06     22.86 o 
   4  14   8        3.06       -2.91     19.90 o 
   5  14   8        6.14       -6.95     23.42 o 
   6  14   8       98.14      105.41     38.14 o 
   7  14   8      142.60      173.13     37.77 o 
   8  14   8      119.76      134.92     17.50 o 
   9  14   8     2063.14     2652.74    244.31 o 
  10  14   8      244.64      307.54     50.06 o 
  -5  15   8       29.77       50.35     21.17 o 
  -4  15   8        1.55        3.90     14.21 o 
  -3  15   8       36.95       39.97     28.70 o 
  -2  15   8       47.16       47.83     28.38 o 
  -1  15   8        1.54       -5.40     22.06 o 
   0  15   8        0.20       36.51     21.38 o 
   1  15   8        0.88       19.07     13.32 o 
   4  15   8      203.31      382.24     65.50 o 
   5  15   8        4.49       45.52     41.49 o 
   6  15   8       16.30       27.45     46.37 o 
   7  15   8       17.61       26.70     48.51 o 
   8  15   8       27.60       46.32     35.56 o 
  -3  16   8        3.82       31.05     29.84 o 
  -2  16   8       31.92      106.54     33.10 o 
  -1  16   8        1.30       56.27     26.36 o 
   0  16   8        0.73       -7.41     22.06 o 
   1  16   8       12.17       21.31     12.71 o 
   2  16   8        1.94       21.23     12.98 o 
   5  16   8        5.14       13.52     48.55 o 
   6  16   8       15.75       45.40     51.44 o 
   7  16   8      115.49      134.48     61.61 o 
  -1  17   8        3.68       21.95     27.66 o 
   1  17   8       20.70        9.38     13.98 o 
  -4 -12   9       38.84       37.95     22.45 o 
  -3 -12   9        0.90      -14.22     15.81 o 
  -2 -12   9        0.57       19.65     20.91 o 
  -1 -12   9       12.57       20.95     27.57 o 
   0 -12   9       45.37       71.20     20.90 o 
   1 -12   9      365.08      304.82     41.62 o 
   2 -12   9      899.01     1119.18     63.32 o 
   3 -12   9       50.72       85.69     26.68 o 
  -6 -11   9       96.63      220.42     33.43 o 
  -5 -11   9        4.61       27.77     17.73 o 
  -4 -11   9        0.56      -10.80     15.09 o 
  -3 -11   9      113.92      153.64     23.90 o 
  -2 -11   9       54.35       48.07     18.40 o 
  -1 -11   9        0.02        2.95     18.20 o 
   0 -11   9       40.19       71.63     19.12 o 
   1 -11   9       73.17       55.02     18.74 o 
   2 -11   9      366.07      511.11     44.37 o 
   3 -11   9      269.15      326.84     39.61 o 
   4 -11   9        0.00        0.11     21.90 o 
   5 -11   9        8.73       34.51     24.61 o 
  -7 -10   9       15.55       50.72     20.86 o 
  -6 -10   9      129.79      169.88     25.79 o 
  -5 -10   9       11.24       41.05     16.47 o 
  -4 -10   9       37.19       56.13     16.95 o 
  -3 -10   9       18.41       39.10     15.33 o 
  -2 -10   9        3.39       23.49     11.74 o 
  -1 -10   9       37.85       46.30     17.37 o 
   0 -10   9        6.02        8.15     13.91 o 
   1 -10   9       98.08      132.52     32.11 o 
   2 -10   9      216.28      201.00     31.82 o 
   3 -10   9       27.65       54.75     22.09 o 
   4 -10   9      261.84      333.49     65.82 o 
   5 -10   9       82.79      282.36     68.71 o 
   6 -10   9      227.92      224.17     35.46 o 
   7 -10   9       29.37       51.85     25.39 o 
  -8  -9   9        1.71        7.51     23.58 o 
  -7  -9   9       93.68      119.12     22.30 o 
  -6  -9   9       12.24       26.31     19.10 o 
  -5  -9   9      145.94      122.64     18.28 o 
  -4  -9   9        4.42       -0.17     15.42 o 
  -3  -9   9       61.17       77.86     15.96 o 
  -2  -9   9       42.13       49.57     15.44 o 
  -1  -9   9       39.47       33.55     14.09 o 
   0  -9   9        1.41       -9.68     15.81 o 
   1  -9   9      262.56      274.98     32.46 o 
   2  -9   9        8.83       -9.86     16.77 o 
   3  -9   9        8.96       13.19     22.84 o 
   4  -9   9        0.51        7.18     26.71 o 
   5  -9   9        6.21       10.92     19.65 o 
   6  -9   9       16.89       -7.81     20.88 o 
   7  -9   9      499.58      539.65    144.16 o 
   8  -9   9       41.34       15.59     25.20 o 
  -9  -8   9       15.47       41.76     20.13 o 
  -8  -8   9       10.75       30.33     20.23 o 
  -7  -8   9       15.44       42.08     20.89 o 
  -6  -8   9      107.93      146.30     39.83 o 
  -5  -8   9       85.76       62.51     17.14 o 
  -4  -8   9       46.35       57.59     18.78 o 
  -3  -8   9       42.19        4.76     11.29 o 
  -2  -8   9        7.46       -2.62     11.45 o 
  -1  -8   9       34.51       28.76     13.80 o 
   0  -8   9      447.61      416.50     27.97 o 
   1  -8   9      510.41      520.98     28.42 o 
   2  -8   9     1386.01     1412.73     54.04 o 
   3  -8   9      248.62      232.67     31.37 o 
   4  -8   9      156.53      226.76     35.70 o 
   5  -8   9      118.14      176.58     29.70 o 
   6  -8   9      154.50      151.73     29.99 o 
   7  -8   9       40.65       19.99     21.30 o 
   8  -8   9      127.62      111.02     29.25 o 
   9  -8   9        9.68       -6.73     21.24 o 
 -10  -7   9       55.91       55.10     20.44 o 
  -9  -7   9        0.01        4.34     17.54 o 
  -8  -7   9       63.17       27.09     16.72 o 
  -7  -7   9       28.63       27.42     22.04 o 
  -6  -7   9        2.77       20.48     16.81 o 
  -5  -7   9       55.21       65.32     20.62 o 
  -4  -7   9       50.94       55.23     14.45 o 
  -3  -7   9       42.56       15.61     12.56 o 
  -2  -7   9       99.26       81.88     16.62 o 
  -1  -7   9      523.70      525.15     32.27 o 
   0  -7   9        0.58       -3.86     11.00 o 
   1  -7   9        4.79       15.23      7.62 o 
   2  -7   9       17.36       23.05     10.91 o 
   3  -7   9      240.92      261.11     25.73 o 
   4  -7   9      136.89      135.88     20.86 o 
   5  -7   9       26.60       29.50     14.68 o 
   6  -7   9       83.09       81.54     23.85 o 
   7  -7   9      148.92      134.58     28.23 o 
   8  -7   9       35.04       23.53     22.58 o 
   9  -7   9      159.82      173.45     32.39 o 
 -10  -6   9      147.98      142.02     36.03 o 
  -9  -6   9        0.08       -7.01     16.25 o 
  -8  -6   9       15.92       31.91     17.80 o 
  -7  -6   9       26.60       40.68     17.69 o 
  -6  -6   9        0.31      -18.74     18.20 o 
  -5  -6   9      138.07      156.31     20.83 o 
  -4  -6   9      140.83      139.79     16.22 o 
  -3  -6   9      212.36      203.88     17.99 o 
  -2  -6   9      640.53      569.51     26.68 o 
  -1  -6   9      241.98      305.98     24.98 o 
   0  -6   9       40.51       14.85     10.46 o 
   1  -6   9      503.48      506.03     20.51 o 
   2  -6   9      108.56       57.77     15.92 o 
   3  -6   9      100.47       85.40     13.68 o 
   4  -6   9      344.15      389.51     33.29 o 
   5  -6   9       10.81       16.92     13.23 o 
   6  -6   9       28.81       58.08     17.22 o 
   7  -6   9      224.98      232.65     27.52 o 
   8  -6   9       43.16       54.07     21.68 o 
   9  -6   9        0.02       -2.33     20.61 o 
  10  -6   9        6.46       28.39     50.51 o 
 -11  -5   9       11.84       27.24     21.44 o 
 -10  -5   9      126.43      154.15     25.20 o 
  -9  -5   9        1.19       26.63     18.17 o 
  -8  -5   9       83.39       70.44     19.48 o 
  -7  -5   9       19.41       30.83     17.46 o 
  -6  -5   9       44.67       40.65     17.02 o 
  -5  -5   9       55.50       52.18     16.78 o 
  -4  -5   9       50.68       28.51     14.69 o 
  -3  -5   9      276.32      269.14     22.51 o 
  -2  -5   9     1944.36     1782.60     67.60 o 
  -1  -5   9      336.89      353.71     19.96 o 
   0  -5   9      422.18      421.19     18.84 o 
   1  -5   9      322.01      343.55     17.70 o 
   2  -5   9        5.08        3.27      8.78 o 
   3  -5   9      707.06      661.73     28.05 o 
   4  -5   9      119.00      131.99     16.54 o 
   5  -5   9      190.78      159.95     50.40 o 
   6  -5   9      238.25      246.37     26.95 o 
   7  -5   9      765.95      711.15     37.01 o 
   8  -5   9      198.26      209.01     30.03 o 
   9  -5   9        0.01      -12.02     18.43 o 
  10  -5   9      212.18      116.22     60.76 o 
  11  -5   9      111.56       32.89     52.14 o 
 -11  -4   9       64.31       98.43     23.40 o 
 -10  -4   9      168.31      196.58     25.78 o 
  -9  -4   9      300.92      280.61     27.88 o 
  -8  -4   9       48.19       29.48     17.92 o 
  -7  -4   9      163.24      151.35     21.49 o 
  -6  -4   9      144.86      130.00     18.35 o 
  -5  -4   9        9.69       11.97     13.40 o 
  -4  -4   9       47.35       55.11     15.36 o 
  -3  -4   9        0.97        6.03      8.01 o 
  -2  -4   9      287.71      261.32     17.22 o 
  -1  -4   9      220.21      200.38     15.91 o 
   0  -4   9        1.24        5.86      8.16 o 
   1  -4   9       28.51       39.81      8.83 o 
   2  -4   9      254.82      192.09     15.76 o 
   3  -4   9      318.09      331.54     18.64 o 
   4  -4   9      885.36      960.75     37.22 o 
   5  -4   9      281.17      325.12     21.53 o 
   6  -4   9      248.11      251.15     24.09 o 
   7  -4   9      299.15      308.06     26.77 o 
   8  -4   9       61.37       38.95     22.45 o 
   9  -4   9       16.38       42.07     49.25 o 
  10  -4   9       12.94       18.56     48.49 o 
  11  -4   9       44.05       -3.46     49.42 o 
 -11  -3   9       72.57       42.04     20.18 o 
 -10  -3   9        0.30       27.51     18.91 o 
  -9  -3   9      103.64       97.61     20.96 o 
  -8  -3   9        2.51       -0.79     15.65 o 
  -7  -3   9      131.34      143.35     20.41 o 
  -6  -3   9        0.36      -21.11     12.87 o 
  -5  -3   9      484.57      431.47     25.72 o 
  -4  -3   9       68.56       61.60     16.00 o 
  -3  -3   9        3.02       21.68     12.29 o 
  -2  -3   9     1281.43     1109.50     29.55 o 
  -1  -3   9     2566.84     2394.79     49.57 o 
   0  -3   9      136.82      134.36     11.70 o 
   1  -3   9       14.69       17.85      7.28 o 
   2  -3   9        3.14       -2.88      6.28 o 
   3  -3   9       42.13       54.93     10.33 o 
   4  -3   9        8.73        5.68     13.93 o 
   5  -3   9       13.66        6.84      7.75 o 
   6  -3   9       30.18       29.94      9.45 o 
   7  -3   9        2.11       10.11      8.78 o 
   8  -3   9       16.20       31.15     16.99 o 
   9  -3   9      293.09      302.15     60.86 o 
  10  -3   9      159.98      134.07     53.37 o 
  11  -3   9      126.12      226.66     62.25 o 
  12  -3   9      124.34       69.23     57.80 o 
 -12  -2   9       27.49       53.23     21.28 o 
 -11  -2   9       34.92       25.10     25.38 o 
 -10  -2   9       13.93       36.22     18.63 o 
  -9  -2   9       31.04       42.79     18.20 o 
  -8  -2   9       32.70       42.19     17.27 o 
  -7  -2   9      292.70      250.55     21.59 o 
  -6  -2   9      564.47      526.69     26.39 o 
  -5  -2   9     1269.19     1200.26     37.37 o 
  -4  -2   9      366.26      380.34     28.66 o 
  -3  -2   9      163.52      181.62     17.16 o 
  -2  -2   9      497.16      488.36     24.11 o 
  -1  -2   9       70.72       64.95      9.28 o 
   0  -2   9      114.47      109.46     10.24 o 
   1  -2   9      344.11      333.14     14.65 o 
   2  -2   9     1048.15      967.32     20.69 o 
   3  -2   9      214.15      216.47     12.03 o 
   4  -2   9        3.37       21.23     13.15 o 
   6  -2   9      226.19      270.89     22.97 o 
   7  -2   9      378.63      397.89     19.70 o 
   8  -2   9       65.79       66.80     17.30 o 
   9  -2   9       24.33       32.66     43.22 o 
  10  -2   9      245.56      122.28     52.22 o 
  11  -2   9        4.01      -37.30     41.32 o 
  12  -2   9        2.14       28.67     47.92 o 
 -12  -1   9      247.17      208.09     63.67 o 
 -11  -1   9      150.95      160.80     24.25 o 
 -10  -1   9       86.79      105.36     21.63 o 
  -9  -1   9       21.85       14.42     15.85 o 
  -8  -1   9       79.84       71.04     17.51 o 
  -7  -1   9      762.56      704.50     30.18 o 
  -6  -1   9       75.66       60.87     15.77 o 
  -5  -1   9      339.95      359.36     23.05 o 
  -4  -1   9      757.34      702.15     30.20 o 
  -3  -1   9        7.55        7.16     10.43 o 
  -2  -1   9       25.11       15.00      9.93 o 
  -1  -1   9        0.89        7.04      7.71 o 
   0  -1   9      219.69      252.53      9.99 o 
   1  -1   9       21.03        4.30      4.96 o 
   2  -1   9       29.65       44.83      5.50 o 
   3  -1   9       23.28       37.17      5.73 o 
   4  -1   9      100.57      109.04      8.58 o 
   5  -1   9      150.98      175.03     10.38 o 
   6  -1   9      194.10      209.73     12.14 o 
   7  -1   9       13.91       -3.39     13.41 o 
   8  -1   9      438.44      411.96     30.27 o 
   9  -1   9        3.23        2.47     20.89 o 
  10  -1   9      345.28      390.30     65.81 o 
  11  -1   9      168.84      166.89     51.18 o 
  12  -1   9       25.75        3.49     46.94 o 
 -12   0   9      129.61      135.07     33.14 o 
 -11   0   9        0.01       18.74     50.25 o 
 -10   0   9      320.76      359.74     29.24 o 
  -9   0   9        8.32        4.31     15.51 o 
  -8   0   9       33.15       21.47     14.94 o 
  -7   0   9     1911.13     2030.38     52.73 o 
  -6   0   9       37.48       23.15     13.74 o 
  -5   0   9       56.50       64.01     13.46 o 
  -4   0   9     1377.96     1336.85     38.44 o 
  -3   0   9      904.08      931.71     24.32 o 
  -2   0   9       32.23       14.23      6.48 o 
  -1   0   9      100.72      112.47      8.54 o 
   0   0   9      353.31      364.61     11.91 o 
   1   0   9      102.17      115.63      7.28 o 
   2   0   9       49.63       77.25      6.34 o 
   3   0   9      127.16      148.09      9.55 o 
   4   0   9      138.22      112.23     10.59 o 
   5   0   9      896.03      977.66     21.86 o 
   6   0   9       23.40      110.08     41.77 o 
   7   0   9      995.81     1085.50     34.23 o 
   8   0   9      341.39      349.92     26.26 o 
   9   0   9      756.83      756.61    129.29 o 
  10   0   9       79.02       43.26     34.74 o 
  11   0   9        0.71        4.15     37.95 o 
  12   0   9       24.91       95.71     47.67 o 
  13   0   9        9.88       25.01     48.29 o 
 -12   1   9      321.33      336.36     42.65 o 
 -11   1   9       65.69       61.57     27.48 o 
 -10   1   9      263.08      255.38     43.53 o 
  -9   1   9       96.65      100.40     19.39 o 
  -8   1   9       18.11       24.18     14.89 o 
  -7   1   9      122.10      136.09     16.51 o 
  -6   1   9      407.71      467.22     19.75 o 
  -5   1   9      429.94      425.41     23.08 o 
  -4   1   9       51.95       38.55     10.38 o 
  -3   1   9       24.26       18.52      6.80 o 
  -2   1   9      772.38      819.53     21.36 o 
  -1   1   9       85.12       71.92      7.24 o 
   0   1   9      509.91      564.90     13.38 o 
   1   1   9       44.81       60.26      6.11 o 
   2   1   9      119.06       94.32      6.40 o 
   3   1   9      784.88      761.34     14.26 o 
   4   1   9      157.63      123.91     11.11 o 
   5   1   9       14.68       10.71      9.43 o 
   6   1   9       19.38       18.88      7.86 o 
   7   1   9       58.01       62.19     16.38 o 
   8   1   9        4.57       32.59     13.67 o 
   9   1   9     1250.27     1054.82     58.08 o 
  10   1   9        3.74        0.95     22.19 o 
  11   1   9     1044.25     1118.59     89.11 o 
  12   1   9        9.10       28.55     40.15 o 
  13   1   9       32.22       63.41     45.83 o 
 -12   2   9      216.15      251.31     84.31 o 
 -11   2   9      384.92      433.22     55.03 o 
 -10   2   9      440.84      441.38     44.22 o 
  -9   2   9      794.52      771.03     48.75 o 
  -8   2   9     1192.80     1147.40     58.21 o 
  -7   2   9        2.86        2.45      9.26 o 
  -6   2   9       18.35        9.93      9.12 o 
  -5   2   9     1865.80     1883.72     44.34 o 
  -4   2   9        3.74       -1.47      6.69 o 
  -3   2   9     1271.02     1248.39     25.67 o 
  -2   2   9      740.37      699.54     16.18 o 
  -1   2   9        1.16        2.66      4.90 o 
   0   2   9        0.00       -0.77      4.55 o 
   1   2   9      561.60      503.70     13.33 o 
   2   2   9      133.07      152.00      8.09 o 
   3   2   9       44.73       52.58      5.87 o 
   4   2   9      262.97      200.00     12.46 o 
   5   2   9     1532.44     1472.28     48.50 o 
   6   2   9     2070.27     2094.05     59.97 o 
   7   2   9      117.16      228.18     93.63 o 
   8   2   9      267.68      296.93     24.38 o 
   9   2   9      260.27      271.30     24.08 o 
  10   2   9       85.73       62.23     26.74 o 
  11   2   9       60.36       58.31     26.73 o 
  12   2   9       23.18       51.57     27.28 o 
  13   2   9       84.16        2.23     35.25 o 
 -12   3   9      931.17      839.11     71.61 o 
 -11   3   9       43.75       34.92     22.77 o 
 -10   3   9       45.08       14.66     25.34 o 
  -9   3   9        5.45       -3.56     19.20 o 
  -8   3   9      100.43      111.60     25.74 o 
  -7   3   9       22.96       35.03     12.38 o 
  -6   3   9      391.18      429.62     17.89 o 
  -5   3   9      122.30      126.74      9.85 o 
  -4   3   9     1294.11     1155.37     23.99 o 
  -3   3   9       13.41        8.05      6.60 o 
  -2   3   9     1207.37     1188.75     23.21 o 
  -1   3   9      370.85      397.24     11.29 o 
   0   3   9     1458.69     1501.98     27.19 o 
   1   3   9      752.96      823.38     17.69 o 
   2   3   9       83.54      114.47      6.99 o 
   3   3   9       34.10       20.19      9.03 o 
   4   3   9      499.13      492.11     19.54 o 
   5   3   9      139.93      124.91     15.71 o 
   6   3   9      163.12      149.31     17.08 o 
   7   3   9      660.40      621.57     29.27 o 
   8   3   9        3.06       18.51     20.41 o 
   9   3   9      315.87      250.35     23.53 o 
  10   3   9      904.81      925.26     56.59 o 
  11   3   9      102.84      101.86     30.76 o 
  12   3   9       97.77       97.21     31.25 o 
  13   3   9      217.74      287.91     43.48 o 
 -12   4   9      123.73      160.88     40.90 o 
 -11   4   9        4.34       23.13     26.49 o 
 -10   4   9        9.34       51.89     36.24 o 
  -9   4   9      116.37       98.49     36.54 o 
  -8   4   9      503.32      552.97     42.01 o 
  -7   4   9      714.84      754.36     35.08 o 
  -6   4   9      641.79      578.00     20.28 o 
  -5   4   9        3.66        1.31      7.30 o 
  -4   4   9      155.45      126.52      9.07 o 
  -3   4   9       22.05        8.23      5.05 o 
  -2   4   9      112.40       98.03      7.04 o 
  -1   4   9       30.73       24.39      5.87 o 
   0   4   9      195.50      222.32     10.57 o 
   1   4   9      459.36      383.94     11.66 o 
   2   4   9      190.70      160.30      9.78 o 
   3   4   9      360.06      282.71     13.61 o 
   4   4   9     1211.55     1192.46     34.76 o 
   5   4   9       30.10       22.27      9.90 o 
   6   4   9      897.73      868.58     33.21 o 
   7   4   9     2624.28     2442.93     68.39 o 
   8   4   9      369.93      466.46     72.55 o 
   9   4   9      234.79      245.54     23.55 o 
  10   4   9       21.55        3.46     17.22 o 
  11   4   9        3.90       91.35     42.51 o 
  12   4   9        8.64       10.56     43.87 o 
  13   4   9      213.89      247.77     43.65 o 
 -11   5   9      142.53      180.62     40.24 o 
 -10   5   9      288.85      265.37     47.07 o 
  -9   5   9      223.49      206.69     40.39 o 
  -8   5   9      102.98      108.75     26.06 o 
  -7   5   9        2.12       13.35     11.92 o 
  -6   5   9       53.00       45.81     12.22 o 
  -5   5   9        9.43        1.37     12.01 o 
  -4   5   9      400.99      418.69     15.35 o 
  -3   5   9       46.10       87.46      8.20 o 
  -2   5   9      295.54      332.50     11.98 o 
  -1   5   9      444.56      340.86     11.00 o 
   0   5   9      692.45      683.52     15.98 o 
   1   5   9      937.01      859.55     17.74 o 
   2   5   9      246.19      268.63     11.31 o 
   3   5   9        7.48       12.54      7.79 o 
   4   5   9        7.73       22.54      9.15 o 
   5   5   9        4.13       11.91      9.57 o 
   6   5   9       63.68       56.03     12.28 o 
   7   5   9      129.40      131.55     18.77 o 
   8   5   9        6.98        4.99     11.81 o 
   9   5   9       11.19       33.06     14.71 o 
  10   5   9       21.28       16.00     14.99 o 
  11   5   9      107.95      137.75     33.85 o 
  12   5   9        0.70       13.62     25.19 o 
  13   5   9      234.61      260.40     84.91 o 
 -11   6   9       22.17       27.07     27.81 o 
 -10   6   9       20.23       25.94     22.67 o 
  -9   6   9      613.57      645.85     57.41 o 
  -8   6   9      111.05       94.48     31.00 o 
  -7   6   9     3575.63     3573.54     68.49 o 
  -6   6   9     1155.47     1234.47     30.75 o 
  -5   6   9      299.12      275.40     14.93 o 
  -4   6   9       10.37        8.47      9.74 o 
  -3   6   9        0.08        6.91      6.64 o 
  -2   6   9        3.91        2.24      5.64 o 
  -1   6   9       80.33       72.43      6.43 o 
   0   6   9      549.92      540.27     13.14 o 
   1   6   9      867.65      852.75     16.64 o 
   2   6   9       79.76       66.32      5.89 o 
   3   6   9       13.25       19.00      8.45 o 
   4   6   9      143.20      129.50     12.94 o 
   5   6   9      657.97      644.76     29.54 o 
   6   6   9       44.76       56.08     11.33 o 
   7   6   9        9.41       18.76     13.65 o 
   8   6   9      404.38      375.01     24.54 o 
   9   6   9        1.21       -1.87     12.23 o 
  10   6   9      101.88       90.31     18.40 o 
  11   6   9       50.10       44.98     17.45 o 
  12   6   9       86.64      107.87     35.72 o 
  13   6   9       21.41        9.82     30.71 o 
 -11   7   9       20.12        4.95     26.22 o 
 -10   7   9       60.22      111.43     35.68 o 
  -9   7   9      552.22      497.04     52.66 o 
  -8   7   9       47.51       41.31     25.24 o 
  -7   7   9       15.77       24.97     11.65 o 
  -6   7   9       62.72       43.85      9.82 o 
  -5   7   9     1401.18     1291.00     29.68 o 
  -4   7   9      249.59      284.29     14.32 o 
  -3   7   9      625.43      553.16     17.01 o 
  -2   7   9      174.32      182.98     10.96 o 
  -1   7   9      207.62      183.22     10.46 o 
   0   7   9      144.62      152.06      8.05 o 
   1   7   9      176.80      157.03      9.22 o 
   2   7   9      399.40      365.28     22.79 o 
   3   7   9      135.57      143.68     11.03 o 
   4   7   9       22.73       17.87     11.34 o 
   5   7   9        4.44        5.39      7.17 o 
   6   7   9       68.05       64.48     11.87 o 
   7   7   9       35.76       23.29      8.84 o 
   8   7   9       83.76       83.07     12.23 o 
   9   7   9       83.38       83.31     16.38 o 
  10   7   9       65.73       47.57     23.75 o 
  11   7   9        1.89        6.86     15.51 o 
  12   7   9       59.87       22.23     42.37 o 
  13   7   9      277.86      239.21     46.56 o 
 -10   8   9        7.74       30.40     27.49 o 
  -9   8   9        1.68      -20.37     20.67 o 
  -8   8   9      614.84      553.62     44.95 o 
  -7   8   9      791.79      844.30     31.71 o 
  -6   8   9      291.33      310.44     19.92 o 
  -5   8   9      737.53      717.19     21.53 o 
  -4   8   9      330.40      297.21     17.76 o 
  -3   8   9       91.93       93.38      9.68 o 
  -2   8   9        6.45        7.01      6.10 o 
  -1   8   9      129.26      125.53      9.14 o 
   0   8   9      153.33      146.69      8.96 o 
   1   8   9      607.94      528.22     14.22 o 
   2   8   9      288.41      270.29     10.19 o 
   3   8   9       16.96       15.63      6.80 o 
   4   8   9       14.16       29.59      8.03 o 
   5   8   9       97.14       93.18     10.97 o 
   6   8   9      331.03      341.14     17.56 o 
   7   8   9       64.87       72.55     14.97 o 
   8   8   9      131.36      140.31     17.07 o 
   9   8   9      338.15      353.10     25.01 o 
  10   8   9        4.42        0.69     12.64 o 
  11   8   9        4.49      -15.33     16.73 o 
  12   8   9        0.09       11.40     31.22 o 
  13   8   9       50.61       71.43     35.41 o 
 -10   9   9       17.07       63.04     32.51 o 
  -9   9   9      357.56      379.73     55.63 o 
  -8   9   9       28.69       29.50     14.38 o 
  -7   9   9       18.60       28.27     13.19 o 
  -6   9   9       29.56       28.13     12.13 o 
  -5   9   9      389.73      374.29     18.48 o 
  -4   9   9      699.14      653.47     20.16 o 
  -3   9   9       87.79       81.20      9.44 o 
  -2   9   9      213.79      236.87     12.74 o 
  -1   9   9       98.96      102.71      8.70 o 
   0   9   9      433.83      419.81     15.25 o 
   1   9   9      247.17      216.03     10.98 o 
   2   9   9      468.94      463.04     19.32 o 
   3   9   9        0.50       -5.09      6.00 o 
   4   9   9      378.77      362.13     19.49 o 
   5   9   9       15.31        2.52     13.48 o 
   6   9   9        1.35       -3.45     12.70 o 
   7   9   9      142.91       97.74     26.59 o 
   8   9   9      146.72      126.37     33.14 o 
   9   9   9        4.40      -10.05     28.59 o 
  10   9   9      103.38       98.67     31.71 o 
  11   9   9       62.09       57.93     22.22 o 
  12   9   9       31.75       34.59     18.39 o 
  -9  10   9       57.11       61.18     29.82 o 
  -8  10   9      980.54      982.48     79.48 o 
  -7  10   9     3238.16     3517.31    107.59 o 
  -6  10   9        5.58       22.85     12.29 o 
  -5  10   9       20.96       27.06     10.20 o 
  -4  10   9      140.04      109.76     11.71 o 
  -3  10   9       80.65       80.33     12.02 o 
  -2  10   9        0.53       16.67      8.71 o 
  -1  10   9        0.01        7.79      7.94 o 
   0  10   9      251.51      252.43     13.50 o 
   1  10   9       27.51       32.27      8.46 o 
   2  10   9      119.25      135.15     11.10 o 
   3  10   9      409.59      373.78     16.65 o 
   4  10   9      356.01      395.99     23.47 o 
   5  10   9      382.58      406.87     27.07 o 
   6  10   9       43.56       50.31     16.07 o 
   7  10   9       41.45       46.21     18.16 o 
   8  10   9      279.41      253.08     40.55 o 
   9  10   9      264.17      214.09     39.80 o 
  10  10   9      123.15      125.59     35.28 o 
  11  10   9        7.08       28.49     15.70 o 
  12  10   9       38.26       42.09     42.86 o 
  -9  11   9       38.38       36.68     51.98 o 
  -8  11   9      144.23      105.94     22.81 o 
  -7  11   9       65.91       77.41     20.75 o 
  -6  11   9       34.03       35.31     16.15 o 
  -5  11   9        1.58       24.77     11.40 o 
  -4  11   9       40.81       73.73     12.01 o 
  -3  11   9      510.09      496.97     30.99 o 
  -2  11   9      808.46      763.56     35.54 o 
  -1  11   9      110.16      122.94     14.46 o 
   0  11   9      483.95      483.23     23.22 o 
   1  11   9      447.96      525.30     22.45 o 
   2  11   9      314.72      327.52     21.13 o 
   3  11   9      237.63      164.97     20.44 o 
   4  11   9      288.95      332.60     26.92 o 
   5  11   9      264.48      275.23     25.41 o 
   6  11   9        0.76        5.93     14.45 o 
   7  11   9        9.51       32.50     27.84 o 
   8  11   9      214.21      234.71     57.48 o 
   9  11   9        3.32        4.77     30.83 o 
  10  11   9      103.87       71.80     34.87 o 
  11  11   9      129.06      298.88     91.65 o 
  -8  12   9        5.99       20.29     18.13 o 
  -7  12   9      554.38      562.74     37.81 o 
  -6  12   9       91.10      114.86     21.01 o 
  -5  12   9      116.53       82.00     25.12 o 
  -4  12   9      243.45      190.44     21.80 o 
  -3  12   9        5.60       27.99     21.68 o 
  -2  12   9      813.89      875.33     37.58 o 
  -1  12   9       17.56       21.52     13.58 o 
   0  12   9       48.52       41.86     14.76 o 
   1  12   9       47.89       73.53     16.02 o 
   2  12   9      128.99      133.00     19.94 o 
   3  12   9      150.52      121.77     19.45 o 
   4  12   9      951.63     1041.93     38.10 o 
   5  12   9        0.32       -6.65      7.77 o 
   6  12   9        0.27        7.62      9.42 o 
   7  12   9        1.16       24.73     27.89 o 
   8  12   9        1.62        1.33     37.34 o 
   9  12   9       18.31       19.12     31.20 o 
  10  12   9      172.00      225.11     45.22 o 
  11  12   9        7.19        6.62     35.62 o 
  -7  13   9       32.50       37.91     18.50 o 
  -6  13   9       79.00       72.13     28.95 o 
  -5  13   9        8.46       18.71     15.27 o 
  -4  13   9       87.61       69.05     17.03 o 
  -3  13   9       56.82       58.47     15.79 o 
  -2  13   9     1012.80     1068.36     89.20 o 
  -1  13   9      132.63      143.13     22.30 o 
   0  13   9       32.82       28.63     16.76 o 
   1  13   9      407.11      472.42     31.00 o 
   2  13   9      432.29      415.39     35.97 o 
   3  13   9       57.19       45.40     15.57 o 
   4  13   9       97.08      102.72     20.88 o 
   5  13   9        9.74        4.94      9.13 o 
   6  13   9      103.91       93.39     12.26 o 
   7  13   9        0.11       11.32     11.64 o 
   8  13   9       28.69       29.17     31.95 o 
   9  13   9      181.39      234.09     59.84 o 
  10  13   9      145.19      206.16     46.19 o 
  -6  14   9      367.64      348.24     72.80 o 
  -5  14   9       68.50       61.08     18.82 o 
  -4  14   9       25.17       39.56     16.14 o 
  -3  14   9       49.66       35.49     25.29 o 
  -2  14   9       23.47        0.59     21.36 o 
  -1  14   9       22.20      110.93     81.47 o 
   0  14   9       19.63       28.37     23.00 o 
   2  14   9       61.12       72.79     13.45 o 
   3  14   9       91.51      102.60     18.99 o 
   4  14   9      350.78      401.18     47.65 o 
   5  14   9       32.54       45.98     24.65 o 
   6  14   9       15.27       17.00     12.02 o 
   7  14   9      543.00      595.74     55.07 o 
   8  14   9      202.63      166.37     35.86 o 
   9  14   9        7.05       41.75     55.05 o 
  -5  15   9        0.66        3.05     16.02 o 
  -4  15   9       28.86       28.86     23.85 o 
  -3  15   9       62.07       46.66     16.56 o 
  -2  15   9       28.76       32.46     24.94 o 
  -1  15   9      151.24      156.56     33.51 o 
   2  15   9       15.53       11.00     10.84 o 
   3  15   9      133.02      177.96     76.41 o 
   4  15   9      482.46      571.72     73.37 o 
   5  15   9       22.63        4.64     41.16 o 
   6  15   9       12.23      -18.66     47.65 o 
   7  15   9        7.13       34.14     48.23 o 
   8  15   9       16.65       20.28     34.54 o 
  -3  16   9        7.83        1.78     20.04 o 
  -2  16   9       70.97        9.57     26.50 o 
  -1  16   9       26.48       17.60     27.29 o 
   2  16   9       52.10       39.78     13.98 o 
   5  16   9       54.60      121.07     55.00 o 
   6  16   9        9.86       25.88     48.96 o 
   7  16   9       75.34      153.98     63.53 o 
   2  17   9       24.70       -2.57     13.69 o 
   3  17   9       43.12       19.71     14.08 o 
  -2 -12  10       12.04       56.34     19.91 o 
  -1 -12  10        8.71       27.14     24.36 o 
   0 -12  10      354.41      431.26     47.70 o 
  -5 -11  10       32.93       35.59     17.33 o 
  -4 -11  10      430.53      533.24     58.40 o 
  -3 -11  10       47.46       57.67     23.89 o 
  -2 -11  10       95.14       80.61     19.08 o 
  -1 -11  10        6.45        3.67     16.87 o 
   0 -11  10      127.35      148.94     24.27 o 
   1 -11  10      123.77      128.52     33.81 o 
   2 -11  10        3.44       49.21     23.17 o 
   3 -11  10      234.39      287.26     38.23 o 
   4 -11  10      248.60      312.30     39.47 o 
  -6 -10  10        1.51       48.98     22.86 o 
  -5 -10  10      152.19      159.89     21.14 o 
  -4 -10  10       19.23       56.22     21.72 o 
  -3 -10  10      100.21       92.49     28.88 o 
  -2 -10  10        1.00       14.43     21.32 o 
  -1 -10  10        0.01       16.81     13.61 o 
   0 -10  10        5.15       -0.09     16.51 o 
   1 -10  10      306.28      391.10     32.64 o 
   2 -10  10      110.72      100.27     26.97 o 
   3 -10  10       14.44        6.55     19.75 o 
   4 -10  10       13.17       22.40     21.63 o 
   5 -10  10       57.19       97.35     29.33 o 
   6 -10  10       18.48       38.68     24.53 o 
  -8  -9  10       37.82       70.52     23.73 o 
  -7  -9  10       17.64       16.24     22.95 o 
  -6  -9  10       15.28       27.07     22.98 o 
  -5  -9  10       64.39       81.64     24.10 o 
  -4  -9  10       67.56       58.70     16.68 o 
  -3  -9  10      160.36      188.71     22.03 o 
  -2  -9  10        7.43        9.20     13.98 o 
  -1  -9  10      341.09      352.56     27.87 o 
   0  -9  10      157.77       94.65     21.92 o 
   1  -9  10      197.64      249.29     26.51 o 
   2  -9  10        0.63        9.09     18.37 o 
   3  -9  10      211.13      244.86     41.93 o 
   4  -9  10       15.60       16.75     19.42 o 
   5  -9  10       63.20       97.63     27.03 o 
   6  -9  10       31.02       32.83     40.03 o 
   7  -9  10       14.85       34.80     24.85 o 
  -8  -8  10       34.32       31.82     21.36 o 
  -7  -8  10      196.58      207.10     26.66 o 
  -6  -8  10        0.07        1.57     19.54 o 
  -5  -8  10       38.14       25.10     21.77 o 
  -4  -8  10      182.00      181.83     21.53 o 
  -3  -8  10        0.25       24.95     14.41 o 
  -2  -8  10       52.06       42.55     14.99 o 
  -1  -8  10       13.13        9.66     13.30 o 
   0  -8  10      448.93      496.27     28.87 o 
   1  -8  10     1248.57     1175.66     49.03 o 
   2  -8  10     2460.34     2749.25    126.04 o 
   3  -8  10       83.86      105.46     44.31 o 
   4  -8  10      258.78      260.67     33.06 o 
   5  -8  10      141.88      165.28     31.26 o 
   6  -8  10       28.66       32.45     32.94 o 
   7  -8  10      172.17      104.82     29.40 o 
   8  -8  10       73.57       70.17     27.40 o 
  -9  -7  10        0.30        2.94     18.75 o 
  -8  -7  10       19.84       57.26     21.56 o 
  -7  -7  10       49.82       74.17     19.81 o 
  -6  -7  10      265.92      290.94     38.51 o 
  -5  -7  10      159.34      105.55     23.84 o 
  -4  -7  10        4.17       22.12     18.34 o 
  -3  -7  10       75.82      106.81     19.01 o 
  -2  -7  10      223.37      231.26     21.32 o 
  -1  -7  10      114.85       96.43     15.35 o 
   0  -7  10      271.50      286.18     19.67 o 
   1  -7  10     1025.30      946.56     29.79 o 
   2  -7  10      579.38      631.27     30.09 o 
   3  -7  10     1034.56     1110.35     59.38 o 
   4  -7  10       15.11       30.82     21.75 o 
   5  -7  10       14.05       19.82     18.09 o 
   6  -7  10       30.70       57.99     21.94 o 
   7  -7  10        0.22       -0.97     19.80 o 
   8  -7  10       14.77      -25.94     20.40 o 
   9  -7  10        1.94      -18.88     23.25 o 
 -10  -6  10       31.54       98.98     48.08 o 
  -9  -6  10      282.80      293.69     30.48 o 
  -8  -6  10       25.59        8.59     17.79 o 
  -7  -6  10       17.50       47.39     19.06 o 
  -6  -6  10      337.41      279.61     36.42 o 
  -5  -6  10      255.46      264.46     41.67 o 
  -4  -6  10       37.79       35.98     18.93 o 
  -3  -6  10       10.41      -19.35     10.78 o 
  -2  -6  10       24.34       21.47     16.24 o 
  -1  -6  10      131.82       95.28     13.70 o 
   0  -6  10      115.38      142.59     15.79 o 
   1  -6  10      291.78      308.04     19.45 o 
   2  -6  10      691.99      705.20     28.28 o 
   3  -6  10        9.56       17.71     10.09 o 
   4  -6  10      392.97      397.41     29.66 o 
   5  -6  10      633.31      693.47     55.97 o 
   6  -6  10      149.20      122.99     19.84 o 
   7  -6  10       27.22       49.39     21.93 o 
   8  -6  10        1.25        9.68     20.33 o 
   9  -6  10      159.57       94.87     59.54 o 
  10  -6  10        0.34      -23.27     53.16 o 
 -10  -5  10      111.29       87.36     24.42 o 
  -9  -5  10        2.68       25.65     19.89 o 
  -8  -5  10      118.13       98.86     21.83 o 
  -7  -5  10        0.67        2.77     15.96 o 
  -6  -5  10      294.18      280.94     27.09 o 
  -5  -5  10      284.31      298.51     28.74 o 
  -4  -5  10       20.73       25.43     14.88 o 
  -3  -5  10       40.52       28.26     12.70 o 
  -2  -5  10      301.82      253.99     19.28 o 
  -1  -5  10      106.65       83.34     14.34 o 
   0  -5  10     1006.24      960.19     34.78 o 
   1  -5  10      191.83      178.51     15.25 o 
   2  -5  10       75.63       70.71     11.65 o 
   3  -5  10       36.23       20.65     16.02 o 
   4  -5  10       10.75       19.88     10.13 o 
   5  -5  10       12.61        9.12     12.36 o 
   6  -5  10        8.06       21.79     14.88 o 
   7  -5  10      306.03      318.48     55.49 o 
   8  -5  10      301.36      256.03     32.89 o 
   9  -5  10      336.98      277.68     70.05 o 
  10  -5  10        1.68      -27.87     51.47 o 
 -11  -4  10       86.23       99.49     24.08 o 
 -10  -4  10      105.38      127.31     25.94 o 
  -9  -4  10        0.79        8.94     18.43 o 
  -8  -4  10      126.76      156.24     24.51 o 
  -7  -4  10      273.51      211.37     24.78 o 
  -6  -4  10        0.62       -2.38     15.21 o 
  -5  -4  10       93.35       92.69     18.43 o 
  -4  -4  10      431.53      389.79     30.50 o 
  -3  -4  10      234.55      208.38     31.12 o 
  -2  -4  10        0.15        8.01     10.83 o 
  -1  -4  10      283.16      330.95     19.13 o 
   0  -4  10      291.73      299.56     18.68 o 
   1  -4  10     2206.35     2050.78     45.11 o 
   2  -4  10     2465.24     2443.30     51.62 o 
   3  -4  10      666.18      655.66     25.70 o 
   4  -4  10      153.42      151.66     17.18 o 
   5  -4  10        6.89       13.76     10.89 o 
   6  -4  10      496.97      520.99     31.01 o 
   7  -4  10        5.37       11.28     15.93 o 
   8  -4  10       61.22       57.61     44.06 o 
   9  -4  10        0.06      -65.73     43.07 o 
  10  -4  10       58.88       50.31     53.86 o 
  11  -4  10      153.52       74.39     60.96 o 
 -11  -3  10       60.99      102.28     23.89 o 
 -10  -3  10      203.07      216.03     27.84 o 
  -9  -3  10       81.40      103.45     22.48 o 
  -8  -3  10       43.71       49.76     19.47 o 
  -7  -3  10      294.45      214.15     24.57 o 
  -6  -3  10      279.03      237.49     22.10 o 
  -5  -3  10        8.42        6.81     14.62 o 
  -4  -3  10      154.96      162.45     23.22 o 
  -3  -3  10      614.48      473.95     25.98 o 
  -2  -3  10     1338.17     1311.45     36.28 o 
  -1  -3  10      106.39      128.88     14.66 o 
   0  -3  10        6.98       13.00      9.84 o 
   1  -3  10       34.52       26.37      8.43 o 
   2  -3  10      118.98      125.33     16.56 o 
   3  -3  10       20.77       15.03     16.08 o 
   4  -3  10      238.90      232.64     19.22 o 
   5  -3  10        2.15        5.30      9.41 o 
   6  -3  10      123.40       81.77     13.43 o 
   7  -3  10      569.46      569.15     28.51 o 
   8  -3  10       55.57       50.70     45.91 o 
   9  -3  10       28.85      -32.15     51.57 o 
  10  -3  10      625.35      656.47     88.95 o 
  11  -3  10      407.45      482.39     80.24 o 
 -11  -2  10        0.90       14.57     19.97 o 
 -10  -2  10      324.87      313.94     29.55 o 
  -9  -2  10      183.57      132.96     23.04 o 
  -8  -2  10       41.67       40.54     18.09 o 
  -7  -2  10       11.10       -6.02     15.17 o 
  -6  -2  10      197.72      177.18     19.97 o 
  -5  -2  10       17.91        5.33     17.09 o 
  -4  -2  10     1126.30     1033.36     48.85 o 
  -3  -2  10      521.46      517.25     30.85 o 
  -2  -2  10       11.45       10.90     12.01 o 
  -1  -2  10        3.57       -3.28      8.99 o 
   0  -2  10      380.33      487.03     24.68 o 
   1  -2  10        9.16       21.20      8.89 o 
   2  -2  10       37.32       44.44      7.87 o 
   3  -2  10       13.39       18.47      9.39 o 
   4  -2  10      317.22      283.74     15.40 o 
   5  -2  10      335.33      328.59     17.05 o 
   6  -2  10      167.37      182.16     21.12 o 
   7  -2  10      217.14      263.54     35.88 o 
   8  -2  10        4.43       -1.93     20.41 o 
   9  -2  10       19.31       40.68     44.57 o 
  10  -2  10       27.32       -1.41     43.21 o 
  11  -2  10      115.34       39.52     47.44 o 
  12  -2  10       38.59        1.02     50.99 o 
 -11  -1  10        4.87       46.41     26.91 o 
 -10  -1  10       68.87       79.68     20.40 o 
  -9  -1  10       48.20       43.84     18.04 o 
  -8  -1  10       34.67       43.30     17.91 o 
  -7  -1  10      254.43      245.14     24.49 o 
  -6  -1  10        8.52       10.23     14.14 o 
  -5  -1  10      190.42      125.86     20.87 o 
  -4  -1  10      293.44      258.36     22.75 o 
  -3  -1  10      580.73      558.30     25.37 o 
  -2  -1  10     1291.05     1244.13     39.09 o 
  -1  -1  10       45.34       24.06     10.01 o 
   0  -1  10      204.31      228.01     12.19 o 
   1  -1  10       89.20      105.09      9.64 o 
   2  -1  10      129.17      118.46      9.02 o 
   3  -1  10      316.63      310.30     16.07 o 
   4  -1  10        0.53      -16.86      8.95 o 
   5  -1  10      178.85      182.15     13.56 o 
   6  -1  10       87.21       72.18     17.36 o 
   7  -1  10      950.00      862.68     37.78 o 
   8  -1  10       43.23       37.91     24.28 o 
   9  -1  10       14.77       26.31     27.50 o 
  10  -1  10        1.57      -22.28     41.25 o 
  11  -1  10        4.25      -52.52     39.85 o 
  12  -1  10     1049.70      951.84     95.14 o 
 -11   0  10      156.20      142.19     32.82 o 
 -10   0  10      159.22      150.89     32.12 o 
  -9   0  10      271.28      328.85     28.08 o 
  -8   0  10      130.34       77.53     19.13 o 
  -7   0  10        5.39       -1.56     13.60 o 
  -6   0  10       23.75       -9.67     18.48 o 
  -5   0  10      190.46      190.64     32.61 o 
  -4   0  10        1.24      -23.04     12.54 o 
  -3   0  10      309.01      304.99     20.97 o 
  -2   0  10      535.21      577.79     19.82 o 
  -1   0  10      114.49      107.85     11.20 o 
   0   0  10      182.50      213.84     12.04 o 
   1   0  10      142.40      173.77     10.00 o 
   2   0  10     1421.70     1520.85     25.59 o 
   3   0  10     1387.98     1536.77     24.75 o 
   4   0  10      693.89      640.80     14.85 o 
   5   0  10      109.35      110.85      9.56 o 
   6   0  10      364.83      330.59     18.53 o 
   7   0  10     1013.64      900.37     38.33 o 
   8   0  10       26.58        8.90     21.10 o 
   9   0  10       52.47       16.26     23.75 o 
  10   0  10       49.72        8.41     22.77 o 
  11   0  10      112.01       63.12     44.30 o 
  12   0  10       19.45        0.54     45.74 o 
 -11   1  10      120.23      145.63     32.23 o 
 -10   1  10      119.04      104.76     41.39 o 
  -9   1  10        9.50      -10.09     21.53 o 
  -8   1  10       47.00       54.97     17.56 o 
  -7   1  10      262.88      337.56     23.63 o 
  -6   1  10        0.26        2.79      9.92 o 
  -5   1  10      199.65      218.91     21.68 o 
  -4   1  10       14.98       18.83     12.15 o 
  -3   1  10        4.00        0.80     11.79 o 
  -2   1  10      238.24      211.00     11.78 o 
  -1   1  10     1705.54     1629.45     30.78 o 
   0   1  10      350.28      301.73     11.92 o 
   1   1  10      119.22      171.89     10.51 o 
   2   1  10        7.85        0.35      5.87 o 
   3   1  10       25.80       34.45      5.13 o 
   4   1  10       76.45       78.49      6.56 o 
   5   1  10       32.91       37.37      8.90 o 
   6   1  10      272.68      292.69     19.22 o 
   7   1  10       15.16       31.69     11.28 o 
   8   1  10        0.27       -4.85     11.98 o 
   9   1  10       26.84       37.04     23.59 o 
  10   1  10      309.73      350.84     54.62 o 
  11   1  10       54.75        5.09     26.97 o 
  12   1  10        1.18       -5.42     23.55 o 
 -11   2  10        1.54       -0.17     22.07 o 
 -10   2  10        2.10       41.37     23.89 o 
  -9   2  10       38.91       74.40     25.95 o 
  -8   2  10        3.14      -18.10     19.80 o 
  -7   2  10      135.98      119.48     16.67 o 
  -6   2  10       14.20       18.80     11.11 o 
  -5   2  10      527.18      537.66     23.60 o 
  -4   2  10      948.22      923.40     28.22 o 
  -3   2  10      143.90      138.38     10.62 o 
  -2   2  10      184.79      203.94     14.13 o 
  -1   2  10       30.35       40.48      7.66 o 
   0   2  10       74.96       66.95      8.75 o 
   1   2  10      982.71      977.34     28.87 o 
   2   2  10      742.40      766.55     17.76 o 
   3   2  10       27.68       10.02      5.01 o 
   4   2  10     1091.10     1141.69     32.54 o 
   5   2  10       51.50       79.55     11.75 o 
   6   2  10      715.11      742.40     26.79 o 
   7   2  10     1283.96     1205.41     43.35 o 
   8   2  10      102.01      111.13     23.13 o 
   9   2  10       28.77       43.34     15.29 o 
  10   2  10      384.54      364.47     41.97 o 
  11   2  10       49.98       64.11     29.53 o 
  12   2  10        0.09       -6.18     32.04 o 
 -11   3  10        6.75       33.24     23.80 o 
 -10   3  10      178.15      233.29     36.22 o 
  -9   3  10       45.93       37.35     22.77 o 
  -8   3  10        4.17       27.47     22.23 o 
  -7   3  10      707.34      642.82     40.12 o 
  -6   3  10       27.59       31.07     13.23 o 
  -5   3  10      121.56      118.13     12.18 o 
  -4   3  10      264.59      206.16     11.74 o 
  -3   3  10      229.15      224.15     13.24 o 
  -2   3  10     1371.89     1387.15     26.79 o 
  -1   3  10      593.45      574.39     15.43 o 
   0   3  10      131.81      153.94     10.93 o 
   1   3  10     1256.56     1217.26     27.06 o 
   2   3  10      693.01      711.60     16.59 o 
   3   3  10       51.81       31.77      8.87 o 
   4   3  10      243.81      222.48     17.13 o 
   5   3  10      684.55      725.56     30.69 o 
   6   3  10      712.51      697.24     38.84 o 
   7   3  10      576.41      452.88     26.57 o 
   8   3  10      911.92      884.19     41.28 o 
   9   3  10       33.27       26.84     15.18 o 
  10   3  10      276.97      236.84     25.21 o 
  11   3  10      115.35      144.52     32.78 o 
  12   3  10       29.82      667.96     91.38 o 
  13   3  10       11.62        3.73     49.85 o 
 -11   4  10       12.25       50.75     31.59 o 
 -10   4  10      377.27      424.76     49.65 o 
  -9   4  10      128.06      138.51     29.60 o 
  -8   4  10        0.39       -4.14     20.58 o 
  -7   4  10     1486.93     1488.28     49.51 o 
  -6   4  10        1.14       -6.55     12.01 o 
  -5   4  10       30.74       17.48      8.66 o 
  -4   4  10      183.26      154.71     10.67 o 
  -3   4  10        1.06       -4.25      5.61 o 
  -2   4  10      168.07      209.72     10.51 o 
  -1   4  10      201.27      183.29     10.49 o 
   0   4  10       16.48       22.95      6.28 o 
   1   4  10        5.53        9.11      5.30 o 
   2   4  10     1718.88     1782.21     30.64 o 
   3   4  10       88.42       88.08     10.10 o 
   4   4  10     1131.98      980.23     27.55 o 
   5   4  10     2908.74     2910.51    117.46 o 
   6   4  10      275.07      306.94     21.69 o 
   7   4  10      835.31      840.08     34.93 o 
   8   4  10      489.56      473.28     37.92 o 
   9   4  10      310.06      301.49     25.74 o 
  10   4  10        4.52       19.18     16.13 o 
  11   4  10       77.88       75.56     30.07 o 
  12   4  10       45.42       48.16     27.85 o 
  13   4  10        1.49       68.34     31.27 o 
 -11   5  10       44.31       51.68     28.04 o 
 -10   5  10       17.53       33.20     26.53 o 
  -9   5  10       62.13       85.28     27.69 o 
  -8   5  10        4.06       16.48     19.68 o 
  -7   5  10       42.21       53.11     15.45 o 
  -6   5  10       33.81       30.15     11.34 o 
  -5   5  10     1830.28     1891.98     38.16 o 
  -4   5  10      449.80      476.11     29.39 o 
  -3   5  10       23.19       37.21      8.45 o 
  -2   5  10     2177.89     2193.86     37.37 o 
  -1   5  10      896.09      810.48     18.54 o 
   0   5  10       36.69       49.10      6.61 o 
   1   5  10     1104.43     1088.81     26.30 o 
   2   5  10       66.78       66.00      7.16 o 
   3   5  10        1.50        0.08      7.10 o 
   4   5  10       19.86       26.94     10.80 o 
   5   5  10       11.61       10.19      9.80 o 
   6   5  10      306.04      270.45     38.25 o 
   7   5  10        3.88       -0.31     10.02 o 
   8   5  10      410.25      403.85     28.42 o 
   9   5  10      628.30      579.55     40.09 o 
  10   5  10        2.09        3.31     15.42 o 
  11   5  10      264.57      344.14     31.30 o 
  12   5  10        3.15       43.53     27.46 o 
  13   5  10      116.51      105.40     35.24 o 
 -11   6  10      106.00      107.14     35.89 o 
 -10   6  10       27.84       52.51     27.78 o 
  -9   6  10      310.49      386.74     54.34 o 
  -8   6  10      539.80      481.55     50.03 o 
  -7   6  10      122.37       94.40     29.81 o 
  -6   6  10        3.82        5.78      9.07 o 
  -5   6  10      204.44      194.93     13.46 o 
  -4   6  10      412.16      411.54     16.33 o 
  -3   6  10       29.79       22.72      7.39 o 
  -2   6  10       69.77       53.35      8.19 o 
  -1   6  10       35.83       33.90      7.40 o 
   0   6  10       27.76       33.06      5.69 o 
   1   6  10      137.23      138.88      7.97 o 
   2   6  10        5.29        7.12      5.66 o 
   3   6  10        0.45       -4.69      8.18 o 
   4   6  10        0.01        5.89      8.81 o 
   5   6  10       30.49       14.54     13.54 o 
   6   6  10      982.68      845.07     38.85 o 
   7   6  10      717.25      683.01     30.65 o 
   8   6  10        2.23       14.73     10.20 o 
   9   6  10      174.32      166.77     20.71 o 
  10   6  10        1.20        1.88     13.59 o 
  11   6  10        7.47       27.95     16.11 o 
  12   6  10       46.10       52.40     34.09 o 
  13   6  10      340.47      279.78     46.58 o 
 -10   7  10      226.37      162.20     40.16 o 
  -9   7  10        7.65        3.59     22.96 o 
  -8   7  10       86.94      119.26     33.48 o 
  -7   7  10        6.88       -7.87     10.19 o 
  -6   7  10     1028.01      980.88     32.38 o 
  -5   7  10        6.44       -3.39      8.55 o 
  -4   7  10     2004.90     1916.08     38.33 o 
  -3   7  10      640.26      657.21     19.39 o 
  -2   7  10      184.25      194.23     12.01 o 
  -1   7  10       24.53       12.70      8.79 o 
   0   7  10      197.43      207.31      9.83 o 
   1   7  10       58.04       44.29      5.78 o 
   2   7  10      761.13      713.81     18.35 o 
   3   7  10       11.08        9.90      7.33 o 
   4   7  10      255.59      249.31     15.29 o 
   5   7  10      191.68      203.25     23.81 o 
   6   7  10       98.88       69.64     11.76 o 
   7   7  10      329.88      304.66     24.80 o 
   8   7  10      122.39      140.94     14.74 o 
   9   7  10        1.13       -6.97     13.15 o 
  10   7  10      341.64      357.69     33.63 o 
  11   7  10       76.85      113.93     30.93 o 
  12   7  10       65.51       73.73     36.19 o 
  13   7  10      129.79      232.70     45.55 o 
 -10   8  10        1.24       19.57     25.41 o 
  -9   8  10       60.98       46.79     27.87 o 
  -8   8  10       26.69       62.20     28.20 o 
  -7   8  10      729.02      728.18     30.09 o 
  -6   8  10      166.39      168.87     16.94 o 
  -5   8  10       18.12       18.81      8.78 o 
  -4   8  10        1.27       13.52      8.25 o 
  -3   8  10       69.74       73.96     18.78 o 
  -2   8  10      141.69      159.37     15.73 o 
  -1   8  10       55.24       42.71      7.42 o 
   0   8  10      101.12       88.70      8.38 o 
   1   8  10       35.99       29.67      7.86 o 
   2   8  10       30.40       94.47     31.06 o 
   3   8  10      184.83      181.05     13.35 o 
   4   8  10      515.83      561.78     20.45 o 
   5   8  10        6.24       11.41      8.70 o 
   6   8  10        3.32        2.83      9.10 o 
   7   8  10      756.61      725.26     33.09 o 
   8   8  10      327.25      327.39     27.87 o 
   9   8  10      462.86      381.24     40.51 o 
  10   8  10       14.38       16.90     15.03 o 
  11   8  10        1.23       14.56     13.76 o 
  12   8  10       65.16       88.06     22.97 o 
  -9   9  10      169.55      174.40     42.04 o 
  -8   9  10       38.96       28.22     17.42 o 
  -7   9  10        1.57       15.16     12.71 o 
  -6   9  10      181.31      177.91     18.19 o 
  -5   9  10      100.58       71.09     11.52 o 
  -4   9  10       40.57       40.06      9.29 o 
  -3   9  10       53.48       63.41     12.74 o 
  -2   9  10      879.92      882.66     23.19 o 
  -1   9  10        5.04       29.86     11.80 o 
   0   9  10      541.23      479.17     25.78 o 
   1   9  10      527.92      500.03     31.24 o 
   2   9  10      203.00      196.53     14.78 o 
   3   9  10       96.01       91.62     12.25 o 
   4   9  10       24.18       31.14      9.01 o 
   5   9  10       32.83       25.48      8.81 o 
   6   9  10       57.60       32.11     14.72 o 
   7   9  10        7.45       16.99     14.28 o 
   8   9  10        0.35        9.29     14.00 o 
   9   9  10      433.36      395.29     39.64 o 
  10   9  10       49.58       40.61     16.37 o 
  11   9  10      133.92      211.72     25.79 o 
  12   9  10       27.04       15.15     21.42 o 
  -9  10  10      384.22      363.29     56.35 o 
  -8  10  10        4.65       12.01     16.84 o 
  -7  10  10     1083.92     1098.18     51.15 o 
  -6  10  10      342.74      316.98     24.11 o 
  -5  10  10      374.07      353.50     22.60 o 
  -4  10  10        2.70       11.76     12.00 o 
  -3  10  10        1.30        0.65     14.87 o 
  -2  10  10       72.73       73.16     13.12 o 
  -1  10  10       13.86       31.68      8.90 o 
   0  10  10      108.95      100.85     12.30 o 
   1  10  10      393.65      409.21     32.56 o 
   2  10  10      194.59      159.56     13.95 o 
   3  10  10      123.85      109.55     16.42 o 
   4  10  10      314.94      380.26     25.25 o 
   5  10  10      143.89      120.25     21.85 o 
   6  10  10        2.10        9.52     14.25 o 
   7  10  10       46.58       32.41     17.07 o 
   8  10  10        6.73       -5.54     28.34 o 
   9  10  10        2.68        5.22     58.04 o 
  10  10  10      187.50      210.81     23.13 o 
  11  10  10       16.93       28.53     16.52 o 
  12  10  10       24.87       44.88     19.51 o 
  -8  11  10        0.22      -31.65     15.82 o 
  -7  11  10      163.28      160.47     25.49 o 
  -6  11  10      197.10      190.08     51.02 o 
  -5  11  10       68.21       83.04     18.64 o 
  -4  11  10      116.49       98.14     15.13 o 
  -3  11  10       19.35       12.19     11.01 o 
  -2  11  10        5.56       14.06     10.35 o 
  -1  11  10      111.03      137.26     14.74 o 
   0  11  10      520.33      560.31     30.85 o 
   1  11  10      242.08      284.04     37.23 o 
   2  11  10      365.74      368.36     28.58 o 
   3  11  10       22.89       25.68     16.09 o 
   4  11  10        1.02       -3.93     12.81 o 
   5  11  10        6.02       13.03     15.30 o 
   6  11  10       79.75       89.93     25.44 o 
   7  11  10      291.57      391.85     29.83 o 
   8  11  10        0.08      -10.91     27.29 o 
   9  11  10      223.56      193.16     40.32 o 
  10  11  10      198.22      221.05     44.11 o 
  11  11  10        1.22       -8.65     15.06 o 
  -8  12  10      165.09      150.05     29.77 o 
  -7  12  10      519.22      628.63     59.13 o 
  -6  12  10       85.32      115.48     29.09 o 
  -5  12  10       75.56       40.25     17.54 o 
  -4  12  10      186.10      208.85     24.02 o 
  -3  12  10        5.49       -8.40     12.69 o 
  -2  12  10       32.99       35.76     12.03 o 
  -1  12  10       57.94       59.55     12.01 o 
   0  12  10       56.52       93.76     22.78 o 
   1  12  10      242.26      218.14     31.34 o 
   2  12  10       83.07       63.71     18.15 o 
   3  12  10       68.79      100.54     18.99 o 
   4  12  10       51.90       59.34     20.09 o 
   5  12  10       29.61        5.90     16.57 o 
   6  12  10       59.85       69.38     20.29 o 
   7  12  10        2.16        3.63     28.37 o 
   8  12  10      180.30      233.17     42.06 o 
   9  12  10        0.37       15.83     31.25 o 
  10  12  10        0.55       -6.25     33.44 o 
  11  12  10       13.84       37.02     35.64 o 
  -7  13  10        5.99       -4.97     16.34 o 
  -6  13  10        3.46       22.02     17.58 o 
  -5  13  10      255.14      243.81     26.80 o 
  -4  13  10      137.13      190.06     23.92 o 
  -3  13  10        1.98       14.07     13.99 o 
  -2  13  10       98.20      137.87     44.71 o 
  -1  13  10      195.99      274.71     81.74 o 
   1  13  10       64.93       71.32     23.36 o 
   2  13  10       49.11       22.63     22.79 o 
   3  13  10        4.29      -15.05     20.27 o 
   4  13  10       14.57       25.56     22.30 o 
   5  13  10        0.05      -15.20     20.68 o 
   6  13  10        1.59        1.16     18.20 o 
   7  13  10      104.63       86.21     35.88 o 
   8  13  10        6.80       50.50     32.48 o 
   9  13  10       57.66      103.66     39.84 o 
  10  13  10      198.90      202.24     46.97 o 
  -6  14  10        1.09       -3.47     29.75 o 
  -5  14  10       55.69       62.44     19.75 o 
  -4  14  10        5.41        6.33     14.48 o 
  -3  14  10        7.54       11.62     13.81 o 
  -2  14  10        0.65       14.18     13.22 o 
  -1  14  10        0.09       17.38     23.52 o 
   2  14  10        0.56        5.86     36.04 o 
   3  14  10        1.21       48.83     39.85 o 
   4  14  10      146.73      179.78     19.18 o 
   5  14  10        0.12        4.86      9.17 o 
   6  14  10       38.73       55.15     14.03 o 
   7  14  10        3.31       47.97     25.73 o 
   8  14  10       84.54      101.03     40.16 o 
   9  14  10      226.05      167.94     43.16 o 
  -4  15  10       31.52       41.11     17.95 o 
  -3  15  10      155.04      191.01     30.11 o 
  -2  15  10      219.27      216.86     41.85 o 
   3  15  10       12.07        1.27     19.13 o 
   4  15  10        0.10      -16.91     40.43 o 
   5  15  10       75.46       52.38     15.29 o 
   6  15  10       10.68       22.20     13.41 o 
   7  15  10       43.08       35.43     14.53 o 
   8  15  10       45.29      142.56     61.89 o 
  -3  16  10       11.98       47.90     17.95 o 
  -2  16  10      124.24      115.71     34.57 o 
   3  16  10        6.90       30.53     12.79 o 
   4  16  10       28.15       71.43     15.17 o 
   5  16  10        1.63       69.48     49.23 o 
   6  16  10       23.34       56.58     35.12 o 
   3  17  10       13.10        8.00     13.62 o 
  -3 -11  11        0.04       51.00     20.09 o 
  -2 -11  11        2.17      -11.82     21.35 o 
  -1 -11  11        5.87        4.36     22.69 o 
   0 -11  11       19.51       29.31     19.42 o 
   1 -11  11       34.84       59.13     21.29 o 
   2 -11  11       85.73       55.60     21.39 o 
  -5 -10  11        0.08       22.18     30.22 o 
  -4 -10  11        1.53       31.43     19.41 o 
  -3 -10  11       10.13      -11.32     20.84 o 
  -2 -10  11      144.87      157.82     32.27 o 
  -1 -10  11       87.67       71.30     20.50 o 
   0 -10  11        0.02       -7.19     20.07 o 
   1 -10  11       16.35       19.31     18.01 o 
   2 -10  11       56.08       90.21     21.96 o 
   3 -10  11       73.38      109.75     36.58 o 
   4 -10  11      197.23      257.07     37.27 o 
  -6  -9  11       97.55       73.47     26.74 o 
  -5  -9  11        6.69       27.53     22.55 o 
  -4  -9  11       28.52      101.08     45.68 o 
  -3  -9  11       20.38       26.71     14.42 o 
  -2  -9  11       18.88       49.31     16.34 o 
  -1  -9  11        0.53      -14.91     14.65 o 
   0  -9  11       22.08       16.15     16.47 o 
   1  -9  11      115.65      158.11     23.04 o 
   2  -9  11       12.45       -5.41     25.44 o 
   3  -9  11      350.10      430.50     65.67 o 
   4  -9  11      132.59      156.06     60.14 o 
   5  -9  11       82.18       90.65     27.99 o 
   6  -9  11       88.81       21.28     24.41 o 
  -7  -8  11        0.06       41.41     25.87 o 
  -6  -8  11      204.46      259.56     49.22 o 
  -5  -8  11       40.54       63.93     22.75 o 
  -4  -8  11        5.10        4.10     14.97 o 
  -3  -8  11      211.60      195.10     21.66 o 
  -2  -8  11       73.41       73.58     16.47 o 
  -1  -8  11        1.66      -13.89     13.26 o 
   0  -8  11      162.45      172.50     33.77 o 
   1  -8  11      256.21      308.68     28.88 o 
   2  -8  11       31.47       14.89     16.44 o 
   3  -8  11      162.68       98.57     24.78 o 
   4  -8  11       75.54       95.38     24.99 o 
   5  -8  11       94.95       86.42     24.63 o 
   6  -8  11       15.65      -20.31     19.64 o 
   7  -8  11        0.88       -7.83     22.89 o 
  -8  -7  11       50.21       25.12     33.71 o 
  -7  -7  11        0.59        4.05     20.30 o 
  -6  -7  11       26.75       42.74     21.79 o 
  -5  -7  11      252.76      309.26     32.56 o 
  -4  -7  11     1207.99     1214.03     57.36 o 
  -3  -7  11      149.56      153.84     21.03 o 
  -2  -7  11      180.54      188.02     20.91 o 
  -1  -7  11       53.21       26.42     14.19 o 
   0  -7  11       37.08       44.91     18.81 o 
   1  -7  11      172.24      184.42     20.98 o 
   2  -7  11       14.60       27.90     14.59 o 
   3  -7  11      191.74      140.83     67.05 o 
   4  -7  11      159.33      158.92     28.54 o 
   5  -7  11        0.40       16.13     18.33 o 
   6  -7  11      257.52      269.64     48.86 o 
   7  -7  11       61.52       40.76     27.95 o 
   8  -7  11        8.41       19.08     23.42 o 
  -9  -6  11        0.30       29.57     20.96 o 
  -8  -6  11      504.53      568.18     40.86 o 
  -7  -6  11      196.42      313.50     35.82 o 
  -6  -6  11       67.95       69.89     27.14 o 
  -5  -6  11      144.05      184.62     28.06 o 
  -4  -6  11        3.29       -5.58     17.71 o 
  -3  -6  11      466.21      496.70     35.11 o 
  -2  -6  11        6.48       -1.41     12.73 o 
  -1  -6  11        2.04      -12.25      9.94 o 
   0  -6  11      207.33      185.77     16.68 o 
   1  -6  11      441.12      425.04     21.91 o 
   2  -6  11      290.74      348.90     20.86 o 
   3  -6  11       42.50       40.05     12.10 o 
   4  -6  11        0.13       12.69     12.37 o 
   5  -6  11        7.10       25.62     19.87 o 
   6  -6  11      101.54      114.85     25.25 o 
   7  -6  11       40.96       78.21     23.38 o 
   8  -6  11       23.39      -40.51     53.92 o 
   9  -6  11        4.06      -13.58     56.17 o 
 -10  -5  11       10.56       34.82     22.72 o 
  -9  -5  11        7.04       42.25     22.23 o 
  -8  -5  11       13.23       15.46     18.64 o 
  -7  -5  11      122.11      128.56     26.02 o 
  -6  -5  11      132.01      117.22     24.95 o 
  -5  -5  11        8.15       16.32     20.35 o 
  -4  -5  11      356.19      363.35     32.61 o 
  -3  -5  11      128.94      126.79     19.97 o 
  -2  -5  11       47.61       69.55     23.36 o 
  -1  -5  11       34.79       37.57     20.86 o 
   0  -5  11       16.79        7.02      9.91 o 
   1  -5  11        0.29       -9.75      9.10 o 
   2  -5  11      182.38      237.91     17.42 o 
   3  -5  11      671.40      689.22     27.91 o 
   4  -5  11        3.77        6.08     11.73 o 
   5  -5  11       67.59       50.12     17.07 o 
   6  -5  11      172.92      150.14     33.48 o 
   7  -5  11       60.78       90.59     22.99 o 
   8  -5  11      168.93      126.23     53.69 o 
   9  -5  11       51.16       18.77     54.79 o 
  10  -5  11       45.37       37.70     58.46 o 
 -10  -4  11      309.14      347.04     33.73 o 
  -9  -4  11      290.80      292.73     31.15 o 
  -8  -4  11        6.06        2.42     18.49 o 
  -7  -4  11      132.66       94.89     22.49 o 
  -6  -4  11       16.95       47.93     21.73 o 
  -5  -4  11      461.82      432.37     34.29 o 
  -4  -4  11        1.24        0.98     13.95 o 
  -3  -4  11       29.42       40.99     15.76 o 
  -2  -4  11       49.53       33.94     11.70 o 
  -1  -4  11        7.08       35.05     20.83 o 
   0  -4  11     1265.68     1170.13     34.60 o 
   1  -4  11     2750.88     2872.67     65.34 o 
   2  -4  11     4362.76     4396.94     83.61 o 
   3  -4  11       16.10       60.94     52.64 o 
   4  -4  11      312.84      335.98     22.92 o 
   5  -4  11        3.81       17.54     12.10 o 
   6  -4  11      200.75      178.11     31.28 o 
   7  -4  11      211.76      214.52     60.31 o 
   8  -4  11        1.11      -21.20     44.33 o 
   9  -4  11        1.61      -24.87     44.05 o 
  10  -4  11        1.38       -3.60     51.03 o 
 -10  -3  11        0.46       19.04     22.16 o 
  -9  -3  11      116.23      125.66     23.77 o 
  -8  -3  11       25.94       52.34     20.83 o 
  -7  -3  11        9.69       -4.06     17.66 o 
  -6  -3  11      245.16      271.44     29.81 o 
  -5  -3  11       73.69       60.29     20.42 o 
  -4  -3  11      822.56      653.62     54.12 o 
  -3  -3  11       31.20       28.03     13.33 o 
  -2  -3  11      377.54      401.69     27.11 o 
  -1  -3  11      245.09      268.32     19.10 o 
   0  -3  11        4.55        3.69     11.05 o 
   1  -3  11      438.58      423.87     19.57 o 
   2  -3  11      525.29      508.04     20.59 o 
   3  -3  11      724.63      729.65     23.61 o 
   4  -3  11      265.40      312.41     19.46 o 
   5  -3  11       33.56       39.82     11.68 o 
   6  -3  11        0.02        2.33     14.33 o 
   7  -3  11      292.65      129.46     40.00 o 
   8  -3  11        0.56       43.71     47.73 o 
   9  -3  11      152.38      224.13     64.53 o 
  10  -3  11       56.87      -10.11     51.70 o 
  11  -3  11      106.01       71.03     57.71 o 
 -11  -2  11       13.28       25.90     21.44 o 
 -10  -2  11       67.44       86.54     23.34 o 
  -9  -2  11       69.84      117.57     23.68 o 
  -8  -2  11      254.51      369.12     30.59 o 
  -7  -2  11       73.75       66.44     19.86 o 
  -6  -2  11      290.30      338.35     31.99 o 
  -5  -2  11      582.26      542.52     33.82 o 
  -4  -2  11      255.95      297.28     25.32 o 
  -3  -2  11        6.14       -4.58     14.06 o 
  -2  -2  11        6.20        2.41     11.98 o 
  -1  -2  11       25.82       32.52     15.31 o 
   0  -2  11      190.06      168.67     15.58 o 
   1  -2  11      142.83      159.46     15.09 o 
   2  -2  11     1917.29     2051.55     44.34 o 
   3  -2  11      145.72      145.56     14.35 o 
   4  -2  11       37.16       40.87     10.81 o 
   5  -2  11      538.90      562.59     21.63 o 
   6  -2  11        1.05        5.92     14.66 o 
   7  -2  11       36.17       36.84     39.97 o 
   8  -2  11        0.02       12.68     38.57 o 
   9  -2  11      136.37       71.59     42.98 o 
  10  -2  11        1.70      -16.62     42.38 o 
  11  -2  11        2.54      -40.69     42.38 o 
 -11  -1  11      159.22      160.66     61.33 o 
 -10  -1  11      253.05      254.76     29.47 o 
  -9  -1  11        4.68       35.93     19.49 o 
  -8  -1  11       32.89       26.33     18.09 o 
  -7  -1  11        0.42        3.33     17.54 o 
  -6  -1  11      123.26      123.58     20.44 o 
  -5  -1  11       29.71       49.14     19.30 o 
  -4  -1  11      327.55      324.92     43.10 o 
  -3  -1  11      726.76      697.03     38.85 o 
  -2  -1  11      138.88      144.63     18.65 o 
  -1  -1  11      278.37      242.33     18.76 o 
   0  -1  11      136.56      110.24     17.36 o 
   1  -1  11      244.44      307.19     15.84 o 
   2  -1  11       52.85       62.98      8.53 o 
   3  -1  11      127.19      133.42     10.17 o 
   4  -1  11        4.33      -13.55      6.78 o 
   5  -1  11      365.96      371.97     19.76 o 
   6  -1  11       66.17       58.54     17.12 o 
   7  -1  11      231.11      152.29     39.66 o 
   8  -1  11      614.79      509.79     45.40 o 
   9  -1  11      209.36      272.29     37.92 o 
  10  -1  11      107.51       -6.82     21.51 o 
  11  -1  11        5.78      -36.96     43.44 o 
  12  -1  11       29.95       28.44     47.32 o 
 -11   0  11        4.40       20.65     26.08 o 
 -10   0  11      175.85      190.79     35.17 o 
  -9   0  11      130.02      181.14     25.12 o 
  -8   0  11      149.70      142.44     28.25 o 
  -7   0  11      356.01      387.00     33.65 o 
  -6   0  11        0.04       10.62     17.14 o 
  -5   0  11      138.00      113.36     20.83 o 
  -4   0  11      799.13      823.73     34.98 o 
  -3   0  11      323.83      367.13     21.35 o 
  -2   0  11      437.64      431.52     20.31 o 
  -1   0  11       14.28       32.65     11.00 o 
   0   0  11        0.05       -5.19      9.57 o 
   1   0  11     8757.46     9043.48    167.04 o 
   2   0  11     2550.98     2577.34     55.38 o 
   3   0  11      918.52      880.56     18.90 o 
   4   0  11      728.43      768.26     18.03 o 
   5   0  11        0.03       10.36     13.19 o 
   6   0  11      277.24      256.97     24.78 o 
   7   0  11      199.64      183.61     30.71 o 
   8   0  11       68.02       38.23     45.37 o 
   9   0  11       12.26       65.30     25.57 o 
  10   0  11       67.23       45.76     27.67 o 
  11   0  11      439.81      385.24     67.30 o 
 -11   1  11       47.43       67.33     29.85 o 
 -10   1  11      162.03      181.79     33.96 o 
  -9   1  11      183.08      204.47     35.07 o 
  -8   1  11        0.22       11.53     25.68 o 
  -7   1  11      196.66      188.01     24.94 o 
  -6   1  11      344.68      372.69     36.10 o 
  -5   1  11      198.39      204.70     22.16 o 
  -4   1  11      116.21      100.33     20.40 o 
  -3   1  11     1065.02     1305.13     87.06 o 
  -2   1  11     1395.73     1374.98     34.63 o 
  -1   1  11      163.13      202.18     14.26 o 
   0   1  11        1.93       -2.18      7.46 o 
   1   1  11       16.36       37.20     10.06 o 
   2   1  11      166.80      147.40     12.59 o 
   3   1  11        1.53        0.00      5.44 o 
   4   1  11      144.52      152.68     11.27 o 
   5   1  11       81.97       80.45     12.56 o 
   6   1  11        0.08       10.67     10.47 o 
   7   1  11      756.41      684.42     32.80 o 
   8   1  11        1.15       17.03     14.58 o 
   9   1  11       96.52       40.41     24.72 o 
  10   1  11      312.42      331.28     41.60 o 
  11   1  11       34.08       56.98     29.70 o 
  12   1  11        9.59        3.05     45.84 o 
 -11   2  11        2.08       25.28     25.36 o 
 -10   2  11      390.96      413.65     75.46 o 
  -9   2  11      313.80      355.14     42.26 o 
  -8   2  11       66.83       53.23     24.68 o 
  -7   2  11        6.20       10.56     23.98 o 
  -6   2  11      106.47       88.41     17.92 o 
  -5   2  11       10.37       -2.17     14.44 o 
  -4   2  11      312.86      327.46     19.88 o 
  -3   2  11      296.26      267.02     14.96 o 
  -2   2  11       15.46       14.99      8.13 o 
  -1   2  11       31.71       62.28      9.27 o 
   0   2  11      247.82      263.33     13.58 o 
   1   2  11      138.57      116.50      9.84 o 
   2   2  11      864.61      879.88     30.06 o 
   3   2  11      384.51      391.76     14.39 o 
   4   2  11      363.11      335.87     21.26 o 
   5   2  11     1776.56     1798.56     46.81 o 
   6   2  11      468.74      498.51     33.10 o 
   7   2  11      358.95      342.30     21.03 o 
   8   2  11        3.75        2.10     14.59 o 
   9   2  11        1.66        9.34     14.31 o 
  10   2  11      152.08      135.85     31.85 o 
  11   2  11       53.94       53.19     28.42 o 
  12   2  11       34.56       32.15     29.94 o 
 -11   3  11       42.43       66.38     28.37 o 
 -10   3  11       25.44       35.10     25.44 o 
  -9   3  11        0.60       12.13     23.98 o 
  -8   3  11       43.73       62.54     25.50 o 
  -7   3  11      149.95      162.96     30.58 o 
  -6   3  11        4.36        1.74     11.60 o 
  -5   3  11      215.07      206.04     14.68 o 
  -4   3  11      470.42      476.81     19.19 o 
  -3   3  11        4.91       -7.61     11.49 o 
  -2   3  11       94.97       91.78     10.53 o 
  -1   3  11      453.62      472.20     15.35 o 
   0   3  11      311.66      288.96     12.87 o 
   1   3  11      262.02      269.36     14.45 o 
   2   3  11       98.09       79.42      8.19 o 
   3   3  11        3.70       24.91     13.11 o 
   4   3  11       96.34       63.68     11.47 o 
   5   3  11        3.15      -11.58      9.33 o 
   6   3  11      162.08      142.03     15.49 o 
   7   3  11      338.87      308.58     30.69 o 
   8   3  11      109.25      133.37     19.56 o 
   9   3  11      271.33      321.74     28.17 o 
  10   3  11        4.93        0.98     15.19 o 
  11   3  11        3.72       -0.33     29.60 o 
  12   3  11      567.59      718.75    128.44 o 
 -11   4  11      309.10      313.59     54.93 o 
 -10   4  11        0.51       44.13     26.10 o 
  -9   4  11      133.39       87.75     29.50 o 
  -8   4  11        0.66       16.11     21.61 o 
  -7   4  11      344.22      351.39     38.99 o 
  -6   4  11        2.72       -1.07     11.67 o 
  -5   4  11       21.50       15.90      9.03 o 
  -4   4  11        0.80      -13.43      9.78 o 
  -3   4  11        5.10       14.41      6.24 o 
  -2   4  11       65.11       38.22      7.86 o 
  -1   4  11      194.22      175.56     12.29 o 
   0   4  11       72.54       97.46     12.09 o 
   1   4  11       52.77       57.71      7.65 o 
   2   4  11      487.69      503.94     21.17 o 
   3   4  11     4714.18     4719.26     91.93 o 
   4   4  11      195.93      202.65     15.21 o 
   5   4  11      269.79      269.00     18.61 o 
   6   4  11     1344.08     1322.93     45.43 o 
   7   4  11     1306.21     1216.86     44.35 o 
   8   4  11       27.63       16.90     12.28 o 
   9   4  11       31.50        5.38     14.85 o 
  10   4  11        5.09       -6.14     15.33 o 
  11   4  11        0.88       -2.49     18.64 o 
  12   4  11       42.83      -33.73     26.72 o 
 -10   5  11      116.08      182.00     42.83 o 
  -9   5  11        8.22       -2.25     22.55 o 
  -8   5  11        1.90       -4.20     20.34 o 
  -7   5  11        0.58       -4.87     13.62 o 
  -6   5  11      145.83      116.38     16.12 o 
  -5   5  11        3.65       -2.21      8.25 o 
  -4   5  11        9.61       -4.05      8.25 o 
  -3   5  11      621.57      571.73     18.50 o 
  -2   5  11      949.61      982.89     23.29 o 
  -1   5  11      481.30      488.23     23.04 o 
   0   5  11     1181.52     1185.22     24.73 o 
   1   5  11      501.46      512.60     15.33 o 
   2   5  11       65.29       56.21     12.46 o 
   3   5  11       12.00       21.94      8.45 o 
   4   5  11       75.32      113.65     18.98 o 
   5   5  11      153.08      140.95     16.58 o 
   6   5  11      311.92      314.48     22.84 o 
   7   5  11      382.57      363.37     82.58 o 
   8   5  11      337.18      333.42     26.35 o 
   9   5  11      179.28      155.35     22.86 o 
  10   5  11      695.23      697.84     36.95 o 
  11   5  11       71.95       94.69     21.92 o 
  12   5  11       47.89       29.68     32.83 o 
 -10   6  11       45.12       41.40     26.86 o 
  -9   6  11      121.17      128.08     35.68 o 
  -8   6  11       37.99       21.81     27.01 o 
  -7   6  11      182.66      157.58     33.96 o 
  -6   6  11       22.67       11.81      9.56 o 
  -5   6  11      632.13      559.43     19.74 o 
  -4   6  11      349.12      361.50     19.96 o 
  -3   6  11      250.95      229.40     17.20 o 
  -2   6  11      317.26      325.90     14.49 o 
  -1   6  11      278.65      242.63     11.88 o 
   0   6  11      488.68      467.43     13.54 o 
   1   6  11      443.20      433.44     16.87 o 
   2   6  11       57.18       68.58     10.76 o 
   3   6  11        2.67       -6.42      8.61 o 
   4   6  11     1411.59     1340.57     39.90 o 
   5   6  11      190.62      195.84     27.16 o 
   6   6  11       59.99       80.63     14.61 o 
   7   6  11      235.97      240.08     21.98 o 
   8   6  11       95.43       50.18     25.94 o 
   9   6  11        4.72        7.53     13.33 o 
  10   6  11      131.20      122.53     20.25 o 
  11   6  11       42.98       34.85     23.67 o 
  12   6  11      124.61      126.18     37.18 o 
 -10   7  11       70.08       74.09     32.95 o 
  -9   7  11       19.26       37.46     27.38 o 
  -8   7  11        4.65       -7.53     22.39 o 
  -7   7  11      278.08      235.17     24.44 o 
  -6   7  11       43.82       56.26     15.07 o 
  -5   7  11        4.13       -1.35      8.97 o 
  -4   7  11       15.19       23.49      8.83 o 
  -3   7  11       24.19       13.38      8.52 o 
  -2   7  11     1449.69     1481.78     31.14 o 
  -1   7  11      749.22      814.24     26.26 o 
   0   7  11      115.68       84.88      8.10 o 
   1   7  11      255.90      249.92     12.52 o 
   2   7  11       25.21       21.57      7.01 o 
   3   7  11       24.45       26.07      7.64 o 
   4   7  11       14.42       16.98     10.34 o 
   5   7  11      427.87      419.78     29.71 o 
   6   7  11      643.15      643.43     81.81 o 
   7   7  11      177.30      133.13     18.88 o 
   8   7  11      389.49      338.08     24.69 o 
   9   7  11       16.01       22.33     15.88 o 
  10   7  11        0.18        0.14     16.02 o 
  11   7  11        0.26      -20.83     15.65 o 
  12   7  11      123.16      167.65     46.96 o 
 -10   8  11       11.48      -20.72     24.53 o 
  -9   8  11       25.04       11.76     25.99 o 
  -8   8  11       39.29       40.83     28.79 o 
  -7   8  11      238.41      214.45     27.95 o 
  -6   8  11       26.57       18.32     12.86 o 
  -5   8  11       29.40       29.14     10.45 o 
  -4   8  11      332.08      282.25     15.62 o 
  -3   8  11        0.02       -6.89      8.01 o 
  -2   8  11       75.95       56.35     10.15 o 
  -1   8  11        7.14       10.57      7.10 o 
   0   8  11        2.67        1.38      6.00 o 
   1   8  11       52.16       60.44      8.68 o 
   2   8  11     1162.94     1099.86     28.36 o 
   3   8  11      225.59      221.75     22.23 o 
   4   8  11      293.71      252.24     16.24 o 
   5   8  11      407.04      346.94     19.05 o 
   6   8  11        5.18        7.28      9.08 o 
   7   8  11        0.21        2.79      9.66 o 
   8   8  11       29.77       25.89     12.46 o 
   9   8  11       47.56       65.29     17.22 o 
  10   8  11        1.84       13.69     18.08 o 
  11   8  11        9.63       13.88     13.54 o 
  12   8  11        4.95       29.10     19.66 o 
  -9   9  11       81.53       42.21     30.71 o 
  -8   9  11        3.07       29.67     27.27 o 
  -7   9  11        1.77       15.41     14.67 o 
  -6   9  11        3.14        7.66     28.97 o 
  -5   9  11      643.44      581.54     28.55 o 
  -4   9  11       68.19       79.33     10.72 o 
  -3   9  11       29.75       31.45      9.86 o 
  -2   9  11      392.83      412.64     26.35 o 
  -1   9  11      710.78      730.22     32.44 o 
   0   9  11      155.73      150.45     10.63 o 
   1   9  11      214.82      192.36     16.98 o 
   2   9  11      194.34      183.70     14.22 o 
   3   9  11       38.49       50.92     10.08 o 
   4   9  11        2.81        1.86      7.99 o 
   5   9  11        2.53       -2.10      8.69 o 
   6   9  11        0.21        2.93      9.01 o 
   7   9  11        1.78        3.08      9.54 o 
   8   9  11        6.85        4.05     12.19 o 
   9   9  11        1.31       -2.39     13.54 o 
  10   9  11      188.37      252.62     41.45 o 
  11   9  11       10.27       -5.14     15.09 o 
  12   9  11       13.56       23.83     18.63 o 
  -8  10  11      548.62      568.36     60.60 o 
  -7  10  11      311.06      331.83     32.17 o 
  -6  10  11      145.75      162.06     45.44 o 
  -5  10  11       90.26       68.85     14.90 o 
  -4  10  11        1.43       23.18     11.08 o 
  -3  10  11        4.03        6.21     11.07 o 
  -2  10  11       37.29       29.13     12.13 o 
  -1  10  11        0.17       14.61      9.31 o 
   0  10  11       23.30       23.39     11.92 o 
   1  10  11       33.84       24.95     10.25 o 
   2  10  11        2.84       -8.34      8.01 o 
   3  10  11       88.06       96.81     15.95 o 
   4  10  11        7.72       16.30     12.59 o 
   5  10  11        6.83        9.73     15.56 o 
   6  10  11      218.35      239.58     29.29 o 
   7  10  11       99.34       55.62     19.22 o 
   8  10  11        9.03       14.64     12.73 o 
   9  10  11       11.01       11.47     13.79 o 
  10  10  11       65.18       75.51     18.50 o 
  11  10  11       44.44      150.27     38.45 o 
  -8  11  11        1.83        6.40     16.98 o 
  -7  11  11       30.24       48.24     18.76 o 
  -6  11  11      462.61      458.83     34.34 o 
  -5  11  11       28.17       22.16     16.58 o 
  -4  11  11      432.84      415.46     28.02 o 
  -3  11  11       79.92       61.47     20.79 o 
  -2  11  11       63.48       39.17     10.89 o 
  -1  11  11       20.81       50.05     16.54 o 
   0  11  11      192.06      163.67     18.09 o 
   1  11  11       35.47       20.93     10.34 o 
   2  11  11      184.67      196.43     23.57 o 
   3  11  11       85.16       87.80     22.08 o 
   4  11  11       53.89       61.47     15.79 o 
   5  11  11      143.10      163.60     22.87 o 
   6  11  11        1.24       20.53     17.02 o 
   7  11  11       20.19       72.19     23.35 o 
   8  11  11      223.92      295.26     45.41 o 
   9  11  11       86.54       83.83     35.25 o 
  10  11  11      108.44      125.65     20.63 o 
  11  11  11      274.28      230.62     47.42 o 
  -7  12  11      147.36      153.07     26.50 o 
  -6  12  11        3.23        3.32     16.80 o 
  -5  12  11      248.79      277.59     44.46 o 
  -4  12  11        0.35        0.78     14.11 o 
  -3  12  11        1.94        9.79     13.45 o 
  -2  12  11      123.40      159.93     39.28 o 
  -1  12  11       11.52       15.04     10.05 o 
   0  12  11       40.80       13.67     11.47 o 
   1  12  11       14.84       18.26     37.90 o 
   2  12  11       15.98        5.89     17.55 o 
   3  12  11       42.31       41.66     18.54 o 
   4  12  11      466.94      479.80     38.34 o 
   5  12  11       58.54       85.38     23.33 o 
   6  12  11        4.95       14.53     23.40 o 
   7  12  11      456.55      420.21     83.61 o 
   8  12  11       20.23      -12.73     31.42 o 
   9  12  11       35.89       13.35     38.79 o 
  10  12  11       57.76       22.62     37.15 o 
  -6  13  11        5.18       -1.13     16.91 o 
  -5  13  11       89.74       99.66     21.71 o 
  -4  13  11       39.47       35.19     16.81 o 
  -3  13  11      111.30      108.64     19.88 o 
  -2  13  11      219.01      233.55     45.57 o 
  -1  13  11       78.52       65.00     19.30 o 
   1  13  11       33.88       -2.28     34.69 o 
   2  13  11        2.15       -7.06     33.44 o 
   3  13  11        0.92        8.99     21.29 o 
   4  13  11        4.76       12.92     22.61 o 
   5  13  11       31.33       58.48     24.62 o 
   6  13  11       73.04       94.10     28.00 o 
   7  13  11        6.71       29.82     32.25 o 
   8  13  11        0.47      -13.17     30.14 o 
   9  13  11      420.14      467.68     57.46 o 
  -5  14  11      108.90      131.90     24.56 o 
  -4  14  11       19.50       16.24     16.59 o 
  -3  14  11       12.30       18.98     15.15 o 
  -2  14  11       25.88       18.80     15.06 o 
   2  14  11       78.77       68.35     42.27 o 
   3  14  11        5.01       42.72     42.12 o 
   4  14  11        0.14       35.42     44.53 o 
   5  14  11        1.11       54.83     44.36 o 
   6  14  11       40.44        7.03     47.12 o 
   7  14  11       90.27      133.55     54.63 o 
   8  14  11        3.03      -16.34     33.92 o 
   9  14  11        0.22       12.84     35.60 o 
  -4  15  11      177.72      173.97     25.36 o 
  -3  15  11      109.12      120.38     22.11 o 
  -2  15  11        8.87        4.39     16.81 o 
   3  15  11       19.06       16.48     42.28 o 
   4  15  11        1.21       26.12     45.67 o 
   5  15  11        0.00       15.75     13.33 o 
   6  15  11       61.17       84.17     17.48 o 
   7  15  11      141.96      209.02     65.27 o 
  -2  16  11        0.85       15.16     20.21 o 
   4  16  11       31.33      109.15     53.09 o 
   5  16  11       93.15      102.51     19.90 o 
   6  16  11       20.91       50.82     15.37 o 
  -3 -10  12        1.23        0.75     29.59 o 
  -2 -10  12       54.31       56.14     21.07 o 
  -1 -10  12       79.33       96.82     22.30 o 
   0 -10  12       11.44       -3.73     19.81 o 
   1 -10  12       98.18       79.92     23.10 o 
   2 -10  12      114.13      149.10     24.66 o 
  -5  -9  12       21.21       51.78     24.78 o 
  -4  -9  12        5.49        2.65     18.44 o 
  -3  -9  12        9.32      -13.33     19.46 o 
  -2  -9  12        0.01        5.57     16.12 o 
  -1  -9  12      254.53      346.34     62.86 o 
   0  -9  12        0.53       15.05     24.02 o 
   1  -9  12      111.70      173.21     27.66 o 
   2  -9  12        1.72        8.55     19.57 o 
   3  -9  12      102.85       64.12     20.14 o 
   4  -9  12        0.60       -2.60     21.26 o 
   5  -9  12        0.29        7.28     23.44 o 
  -6  -8  12       48.22       56.13     25.25 o 
  -5  -8  12       14.30       44.53     27.18 o 
  -4  -8  12       73.38       78.01     25.26 o 
  -3  -8  12       37.79       28.33     16.97 o 
  -2  -8  12       83.11      110.54     19.61 o 
  -1  -8  12       17.00       12.40     18.12 o 
   0  -8  12       60.81       44.82     17.37 o 
   1  -8  12      326.26      316.97     30.73 o 
   2  -8  12      239.38      271.30     35.87 o 
   3  -8  12      319.42      384.10     52.30 o 
   4  -8  12       26.81       30.33     43.09 o 
   5  -8  12       63.88       63.51     34.49 o 
   6  -8  12       38.42       -1.30     23.09 o 
  -7  -7  12        5.07       35.67     21.58 o 
  -6  -7  12        0.38       64.58     35.42 o 
  -5  -7  12      150.74      118.05     27.53 o 
  -4  -7  12       29.37       60.75     23.65 o 
  -3  -7  12       63.61       89.53     18.68 o 
  -2  -7  12       64.60       57.07     17.19 o 
  -1  -7  12        0.18      -13.23     18.71 o 
   0  -7  12       88.38       95.22     17.84 o 
   1  -7  12       90.92       84.60     21.87 o 
   2  -7  12      266.27      197.37     46.41 o 
   3  -7  12        1.57       15.57     14.89 o 
   4  -7  12       25.74       44.24     22.18 o 
   5  -7  12      133.67      132.27     28.42 o 
   6  -7  12       12.41       15.78     21.50 o 
   7  -7  12      127.65      102.78     29.36 o 
  -8  -6  12       17.54       30.62     23.99 o 
  -7  -6  12       86.22       63.99     25.94 o 
  -6  -6  12      114.16      179.96     27.22 o 
  -5  -6  12      162.75      134.29     27.33 o 
  -4  -6  12       43.75       49.11     21.55 o 
  -3  -6  12       78.48       72.57     23.20 o 
  -2  -6  12       68.79       52.92     16.65 o 
  -1  -6  12       37.47       16.39     14.84 o 
   0  -6  12      360.38      374.28     26.74 o 
   1  -6  12      139.60      143.78     18.81 o 
   2  -6  12      657.30      643.58     30.47 o 
   3  -6  12       95.29      138.57     20.67 o 
   4  -6  12      774.36      947.43     51.93 o 
   5  -6  12      101.77       73.95     23.77 o 
   6  -6  12       43.58       15.15     33.09 o 
   7  -6  12       49.92       95.70     56.65 o 
   8  -6  12        5.92      -32.75     53.18 o 
  -9  -5  12       23.71       60.54     26.82 o 
  -8  -5  12      176.13      160.72     28.34 o 
  -7  -5  12      235.03      230.70     31.58 o 
  -6  -5  12      516.91      550.86     40.94 o 
  -5  -5  12      107.40       84.55     27.88 o 
  -4  -5  12       45.07       35.08     21.13 o 
  -3  -5  12      145.15      148.96     25.44 o 
  -2  -5  12      219.21      253.01     28.91 o 
  -1  -5  12       23.17       24.18     16.55 o 
   0  -5  12       91.25       78.46     13.53 o 
   1  -5  12       62.99       62.56     13.02 o 
   2  -5  12       19.71       29.85     11.17 o 
   3  -5  12      231.20      234.36     17.59 o 
   4  -5  12      295.18      318.88     24.52 o 
   5  -5  12      102.54      110.27     24.98 o 
   7  -5  12       38.11      -15.85     47.26 o 
   8  -5  12       48.69       13.64     50.51 o 
   9  -5  12       16.33       49.90     60.21 o 
  -9  -4  12       51.75       27.09     22.52 o 
  -8  -4  12      125.99      124.54     28.77 o 
  -7  -4  12       54.97       59.08     24.00 o 
  -6  -4  12       41.22       62.52     22.78 o 
  -5  -4  12       17.86       10.88     19.25 o 
  -4  -4  12        2.54       12.61     18.40 o 
  -3  -4  12      764.88      686.83     33.48 o 
  -2  -4  12       33.22       17.45     16.17 o 
  -1  -4  12       29.32       19.13     12.44 o 
   0  -4  12       47.73       24.52     11.25 o 
   1  -4  12     2050.57     2044.49     51.30 o 
   2  -4  12        2.52       16.98     10.34 o 
   3  -4  12      752.96      761.29     25.22 o 
   4  -4  12        9.01       14.93     10.08 o 
   5  -4  12        0.05      -26.03     22.78 o 
   6  -4  12      132.43      117.36     53.04 o 
   7  -4  12       95.61        5.14     23.76 o 
   8  -4  12      209.26      172.23     60.86 o 
   9  -4  12       34.60        0.46     46.66 o 
  10  -4  12      104.92       92.34     59.86 o 
 -10  -3  12       22.97       -3.96     23.48 o 
  -9  -3  12      284.59      348.62     33.10 o 
  -8  -3  12      314.03      258.19     33.16 o 
  -7  -3  12      122.26       89.77     26.82 o 
  -6  -3  12       31.37       46.60     21.44 o 
  -5  -3  12      427.74      453.63     36.61 o 
  -4  -3  12     1883.06     1753.56    116.55 o 
  -3  -3  12       99.53       33.01     13.57 o 
  -2  -3  12       53.96       62.00     17.11 o 
  -1  -3  12        3.04       -9.91     12.09 o 
   0  -3  12      290.36      292.85     37.33 o 
   1  -3  12       63.68       79.84     13.05 o 
   2  -3  12      420.42      473.80     20.08 o 
   3  -3  12      402.95      399.07     18.77 o 
   4  -3  12      260.05      221.28     17.41 o 
   5  -3  12        9.76       15.08     14.84 o 
   6  -3  12      346.72      355.56     40.68 o 
   7  -3  12      402.88      496.63     77.59 o 
   8  -3  12      114.27       31.03     28.67 o 
   9  -3  12       75.09       98.65     54.50 o 
  10  -3  12       62.78      123.61     54.85 o 
 -10  -2  12      533.91      549.92     40.34 o 
  -9  -2  12       13.45        3.78     24.19 o 
  -8  -2  12       94.61      110.54     26.36 o 
  -7  -2  12      240.16      265.95     31.46 o 
  -6  -2  12      258.17      283.74     34.19 o 
  -5  -2  12       84.06       72.82     27.11 o 
  -4  -2  12      135.05      131.87     20.12 o 
  -3  -2  12      197.04      157.08     20.97 o 
  -2  -2  12        6.92        3.86     12.32 o 
  -1  -2  12        4.58      -25.22     14.18 o 
   0  -2  12       69.86       50.05     13.44 o 
   1  -2  12      457.71      437.63     25.25 o 
   2  -2  12       78.04       54.78     10.22 o 
   3  -2  12      179.76      179.12     13.97 o 
   4  -2  12       51.86       47.37      8.86 o 
   5  -2  12      418.88      388.54     28.88 o 
   6  -2  12        5.70       15.51     15.05 o 
   7  -2  12      215.15      265.53     43.57 o 
   8  -2  12        8.78       81.23     48.29 o 
   9  -2  12        1.44      -28.60     37.69 o 
  10  -2  12       29.88      -22.17     43.17 o 
  11  -2  12       58.28       13.28     49.56 o 
 -10  -1  12        7.00      -10.03     26.65 o 
  -9  -1  12        6.58       19.11     20.15 o 
  -8  -1  12       13.67       34.52     20.85 o 
  -7  -1  12        6.83       -0.94     18.94 o 
  -6  -1  12       90.39       74.49     22.74 o 
  -5  -1  12      447.39      418.50     30.33 o 
  -4  -1  12       19.93       26.67     16.72 o 
  -3  -1  12      241.51      240.97     23.61 o 
  -2  -1  12       91.74       62.07     17.11 o 
  -1  -1  12       10.52        3.32     12.66 o 
   0  -1  12        9.28        5.13     15.02 o 
   1  -1  12      293.73      367.21     24.80 o 
   2  -1  12       33.41       33.66      9.01 o 
   3  -1  12      676.27      653.22     19.42 o 
   4  -1  12      264.68      309.48     18.97 o 
   5  -1  12       10.78       19.90     16.32 o 
   6  -1  12      704.85      544.20     64.87 o 
   7  -1  12      127.76      108.55     28.30 o 
   8  -1  12      332.11      355.68     84.51 o 
   9  -1  12      337.43      339.18     70.23 o 
  10  -1  12        9.77      -60.73     38.19 o 
 -10   0  12      104.50      123.77     33.30 o 
  -9   0  12      257.83      262.63     39.97 o 
  -8   0  12      204.14      212.49     29.44 o 
  -7   0  12       10.83        7.96     18.32 o 
  -6   0  12      372.69      419.16     35.01 o 
  -5   0  12      575.44      611.19     44.28 o 
  -4   0  12      252.04      211.53     23.72 o 
  -3   0  12        1.41      -22.05     14.83 o 
  -2   0  12       67.87       81.71     14.52 o 
  -1   0  12       96.83       89.60     14.49 o 
   0   0  12      574.57      535.06     21.24 o 
   1   0  12     1396.00     1578.96     37.77 o 
   2   0  12     5611.79     6132.88    100.61 o 
   3   0  12      659.87      746.91     19.91 o 
   4   0  12      154.78      235.83     24.67 o 
   5   0  12        0.09        4.24     15.44 o 
   6   0  12      386.62      396.94     42.93 o 
   7   0  12      222.49      247.14     35.61 o 
   8   0  12       51.19       36.59     29.92 o 
   9   0  12        1.80      -27.72     30.18 o 
  10   0  12       17.19      -72.46     36.23 o 
  11   0  12       36.19      -13.13     44.87 o 
 -10   1  12        0.00        1.74     44.11 o
[truncated: 107,852 more chars]
